# Supplementary material for: Long-term coal gangue dump regulates bacterial communities in different disturbance areas: Evidence mostly from diversity and network complexity
Source: PLoS One. 2025 Oct 14;20(10):e0332127. doi: 10.1371/journal.pone.0332127 (PMC12520416; doi:10.1371/journal.pone.0332127)
Supplement: S1 Data — (XLS) [file pone.0332127.s001.xls]

## Sheet: diversity
Sample	Chao1	Shannon
NC1	5082.58	11.0505
NC2	5641.86	11.2104
NC3	5376.77	11.1171
NC4	7600.83	11.5271
NC5	6701.98	11.3782
MC1	4886.91	10.8634
MC2	3614.48	10.57
MC3	4486.95	10.5153
MC4	4512.14	10.3725
MC5	4235.73	10.7063
NL1	5540.74	11.0424
NL2	4368.72	10.9257
NL3	6035.67	11.2999
NL4	5730.08	10.9315
NL5	4229.72	10.9898
MLS1	3011.05	9.39395
MLS2	3178.19	9.54247
MLS3	4037.22	9.63588
MLS4	3093.96	9.30729
MLS5	2423.87	9.20069
MLZ1	4801.47	10.587
MLZ2	5004.32	10.9262
MLZ3	4141.3	10.6127
MLZ4	6556.19	11.11
MLZ5	3679.14	10.5524
MLX1	6585.76	11.4573
MLX2	5139.24	11.3436
MLX3	5017.68	11.227
MLX4	6854.97	11.5674
MLX5	7443.8	11.5379

## Sheet: Physicochemical
	Cr	Cu	As	Cd	Pb	Zn	SOC	pH	EC	TN	TP	TK	AK	AP
NC	68.46	23.78	11.67	0.12	18.88	65.52	4.9	8.61	92.12	0.082	0.656719	16.5256	67.37	4.35
	63.46	23.91	11.8	0.16	19.57	65.66	6.88	8.56	91.23	0.076	0.622762	15.5801	66.57	3.25
	56.55	24.18	11.73	0.13	19.7	66.82	14.56	8.53	90.81	0.071	0.650835	16.1775	67.76	3.4
	68.57	25.8	12.46	0.13	19.88	70.06	11.21	8.68	90.1	0.077	0.631383	15.9868	70.56	4.35
	69.39	24.12	12.03	0.16	20.28	68.19	1.28	8.6	92.43	0.078	0.659199	16.5486	105.29	4.65
MC	69.43	24.29	11.86	0.03	17.89	66.6	11.76	8.11	632.1	0.059	0.492379	16.6751	37.43	4.5
	123.86	30.29	14.34	0.08	20.7	80	16.66	8.04	572.6	0.06	0.380111	15.0526	37.03	6.2
	88.85	24.25	12.07	0.12	18.22	66.04	12.07	8.12	638.6	0.045	0.0970777	8.07535	35.43	5.55
	71.48	27.76	13.35	0.1	20.14	74.47	10.95	8.21	618.7	0.055	0.186718	15.3078	36.23	4.65
	97.27	24.37	11.71	0.11	18.15	67.16	14.51	8.05	675.3	0.045	0.0201045	15.8759	37.03	5.1
NL	73.41	25.69	7.65	0.15	22.33	71.59	17.89	8.1	288.6	0.06	0.444899	14.0431	38.22	3.1
	88.58	23.99	7.34	0.09	21.53	66.84	17.04	8.23	271.7	0.066	0.438819	12.8939	34.63	3.25
	64.16	24.37	7.63	0.11	21.97	68.43	13.82	8.2	278.9	0.066	0.466185	12.0911	33.83	4.95
	70.49	23.63	7.28	0.1	21.07	68.79	9.17	8.16	299.7	0.07	0.343254	13.9031	46.21	3.7
	93.43	24.44	7.5	0.07	21.7	70.19	16	8.17	289.1	0.054	0.33333	13.9994	109.68	4.05
MLS	104.16	29.09	14.78	0	34.43	100.97	29.86	6.76	2223	0.126	0.31428	8.63144	45.41	2.15
	122.96	29.31	14.33	0.13	36.79	100.11	26.91	6.43	2264	0.119	0.389203	11.9558	45.41	2.5
	109.47	27.14	13.58	0.01	33.58	90.7	29.08	6.39	2391	0.125	0.297379	8.97577	67.76	2
	121.35	30.25	14.6	0.11	35.73	99.86	20.02	6.34	2312	0.121	0.386893	10.3681	49.4	1.85
	95.79	27.58	13.81	0.1	36.25	96.64	31.34	6.23	2433	0.126	0.35002	12.0337	49.8	1.55
MLZ	99.24	23.86	8.97	0.12	25.15	78.99	25.78	7.37	1013	0.085	0.191993	11.8725	35.43	1.55
	76.46	23.53	9.28	0.11	27.54	84.01	19.5	7.34	1017	0.09	0.368281	12.1371	38.22	2.35
	76.75	23.07	8.92	0.15	24.18	81.7	18.22	7.14	1039	0.083	0.188912	11.7246	35.03	1.55
	79.31	23.66	8.65	0.14	25.03	78.39	17.53	7.37	886.5	0.088	0.307877	7.91864	39.02	1.4
	77.01	24.51	9.02	0.12	25.69	84.07	18.93	7.24	731.5	0.095	0.243679	11.4335	38.62	2
MLX	66.19	23.97	10.25	0.13	27.02	69.47	26.06	6.42	1384	0.081	0.450141	13.8102	51.4	2.15
	90.57	27.54	11.84	0.13	28.18	77.11	24.49	7.28	1302	0.076	0.460848	13.7412	42.22	4.2
	72.16	24.73	11.04	0.14	26.07	71.46	25.43	7.37	1299	0.083	0.44226	14.4294	44.61	1.55
	80.62	25.51	11.48	0.15	26.81	74.46	20.12	7.69	1292	0.087	0.456406	14.4235	49.4	2.8
	68.34	24.09	10.4	0.12	26.53	71.89	24.77	7.52	1326	0.081	0.479902	14.0311	54.19	2

## Sheet: zipi
NC	Pi	Zi	MC	Pi	Zi	NL	Pi	Zi	MLS	Pi	Zi	MLZ	Pi	Zi	MLX	Pi	Zi
	0	-1.14708		0	0.170285		0	1.43684		0	-0.571		0	0		0	0.0331206
	0	-0.208514		0	-0.136083		0	0.920782		0	-1.224		0	-1.22474		0	-0.880038
	0	0		0	-0.891495		0.375	-0.584898		0	-0.571		0	0.390434		0	0
	0	0		0	-0.697202		0	0		0	-0.983		0	-0.48381		0	0
	0	0.904534		0	-0.635053		0	1.11803		0	0.307		0	0.571429		0	0
	0	-0.707107		0	-1.1407		0.345679	2.12832		0	-0.727		0	-0.0761939		0	0
	0	0.142857		0	-0.0951595		0	1.11803		0	1.224		0.32	0.533333		0	-0.817249
	0	0		0	-0.891495		0	-0.544331		0	0		0	1.94666		0	0
	0	0		0	-0.891495		0	-1.29385		0	-1.29		0	0		0	1
	0	1.58464		0.165289	1.34942		0	0.0166206		0	0.816		0	-0.48381		0	-0.597614
	0	0		0	-0.136083		0	0		0	0		0	0.816497		0	0
	0	0		0	0		0	0		0	-0.75		0	0		0	0
	0	0		0	1.36083		0	-1.01946		0	0		0.099723	5.08668		0	0
	0	-0.101015		0	-1.15694		0.132653	1.43684		0.166	3.314		0	-1.28571		0	0
	0	1.30546		0	2.50185		0.115702	4.04391		0	0		0	-0.0834029		0	0
	0	0.316228		0.277778	-0.112452		0	1.43684		0	-0.793		0	0		0	0.0564319
	0	-0.980581		0.444444	-0.989576		0	-0.351941		0	3.638		0	0		0	0
	0	-0.101015		0	0.179923		0	0		0	-0.049		0.32	2.8		0	0
	0	-0.392232		0	1.23207		0	-0.265929		0	0		0	2.06693		0	-0.446216
	0	0		0	-1.51349		0	-0.596795		0	-0.669		0	-0.877809		0	0
	0	-1.42302		0	-0.0951595		0	0.944835		0	3.453		0	0.150756		0	-0.56305
	0	0		0	0		0	-0.449763		0	-0.571		0	-0.162221		0	0
	0	1.41421		0	-0.404827		0.48	-0.286758		0	-1.459		0	0		0	-0.618019
	0	-0.392232		0	0		0	-0.289275		0	0		0	0		0	0
	0	-0.169031		0	1.6418		0	1.7097		0	1.686		0	1.08791		0.277778	-0.0884099
	0	2		0	1.50338		0	-0.484243		0	0		0	0		0	-0.264965
	0	1.24808		0	-0.635053		0	-1.34976		0	1.949		0	0		0	0
	0	0.27735		0	2.51892		0	-0.484243		0	-1		0	0.472715		0	0.0331206
	0	-0.215666		0	0		0	1		0	0		0	1		0	-1.41421
	0	0.267261		0	0		0	3.33586		0.212	3.314		0	0		0	0.0331206
	0	-0.816497		0	0		0	2.93335		0	1.285		0	0		0.32	0.816497
	0	-1.28571		0.444444	-0.944981		0	0.181071		0	-0.625		0	0		0	-0.233252
	0	0		0	-0.989576		0.32	0.179969		0	-0.512		0	0.390434		0	0.537853
	0	1.24808		0	-0.0388075		0	0		0	-1		0	0		0	0
	0	-0.816497		0.444444	-0.944981		0	0.719525		0	-0.571		0	0		0	0
	0	-0.571429		0.444444	-0.891495		0	0.0301664		0	0.707		0	-1.24808		0	1.79453
	0	0		0	0		0.110727	2.53083		0	-0.571		0	-0.622811		0	0
	0	-1.18616		0	0		0	0.0166206		0	1		0	-1.24808		0	-0.667777
	0	-1.06904		0	0		0	0		0	0		0.18	2.3183		0	0.537853
	0	0.316228		0	-0.776151		0	0.310087		0	-0.134		0	0		0	-1.09695
	0	0.142857		0	-0.0951595		0	-0.218426		0	0.254		0	1.39551		0.142012	2.66358
	0	-0.344486		0	0.701175		0	-0.75		0	1.686		0	2.0107		0	0
	0	0		0	0		0.297521	1.83503		0	1.686		0	1.22474		0	-0.755483
	0	-1.58114		0	1.23207		0	-0.128787		0	0.353		0	-0.603023		0	0
	0	-0.826767		0	1.76777		0	-0.289275		0	-0.373		0	-1.25938		0	0
	0	-0.816497		0	-0.128861		0.48	0.168763		0	0		0	0		0	0.537853
	0	0		0	0.19245		0	0		0	-0.009		0	0		0	0
	0	0		0	-1.15694		0	0.0317014		0	-1.29		0	-0.538816		0	3.57137
	0	0		0	0.96662		0	0.719525		0	0		0	1.08791		0	2.1712
	0	0.137795		0	-0.776151		0	-0.160887		0.444	-0.571		0	0		0	0
	0	-1.32288		0	0		0.260355	2.23865		0	-0.674		0	0		0	0.480762
	0	1.24808		0	1.1547		0	-0.160887		0	-0.674		0	0		0	-0.233252
	0	0		0	0		0	-0.218426		0	0		0	2		0	0.537853
	0	0		0	0.362887		0	0.513166		0	-0.727		0	-0.961533		0	0.408248
	0	-0.693375		0	2.29385		0	-1.25724		0	0		0	0		0	0.331206
	0	1.37281		0	0.896258		0	0		0	0		0	0.0546326		0.444444	0.855248
	0	1.72532		0	0		0	-0.808224		0	-1.143		0.165289	1.74824		0	-1.5
	0	0		0	-0.989576		0	0.0698872		0	0		0	1.25724		0	-1
	0	0.754829		0	-0.112452		0	1.41421		0	-0.297		0	0		0	-0.0884099
	0	0		0	1.23207		0.277778	-0.128787		0	-0.4		0	-0.326357		0	0.201274
	0	0.27735		0	-1.06066		0	-0.186366		0	-0.983		0.277778	1.08791		0	0
	0	-0.208514		0	1.43588		0	0.673654		0	0.021		0	-1.28571		0.0605469	3.67748
	0	-1.41421		0	0		0	0		0	-0.658		0	-0.162221		0	1.07032
	0	-0.571429		0	0		0	-0.570637		0	0		0	0		0	-0.446216
	0	-0.693375		0	-1.15694		0	0		0	0		0	-0.57735		0	0.447283
	0	1.41421		0.444444	-0.512148		0	-0.484243		0	0		0.197531	2.0107		0.277778	-0.0203296
	0	0.267261		0	-0.845154		0.32	0.179969		0	-0.442		0	0		0	1.57351
	0	0.857143		0	2.28141		0	-0.186366		0	-0.4		0	1.02344		0	0
	0	0.316228		0	-0.989576		0	0.538816		0	-1		0	-0.57735		0	-0.378094
	0	-0.830747		0	0.701175		0	0.944835		0	1		0	-0.14248		0	-0.663127
	0	0		0	0		0	0.317012		0	1.285		0	0		0	-0.667777
	0	0		0	-0.404827		0.444444	-0.620174		0	1.224		0	0.732077		0	0
	0	-0.229416		0	0		0	-0.289275		0	0		0	0		0	-0.446216
	0	-1		0	-0.845154		0	0		0	-0.75		0.444444	-0.0761939		0	0
	0	-0.693375		0	0		0	0		0	0		0	0		0	1.67332
	0	1.60357		0	0		0	-0.127432		0	3.231		0	-1.21666		0	-0.0884099
	0	-0.92967		0	2.28141		0	-0.351941		0	0.254		0	-0.86739		0	-0.378094
	0	0		0	0		0	3.33586		0	0		0	0		0	-0.597614
	0	0.593391		0	0		0	-0.449763		0	-0.577		0	2.6259		0	-0.0884099
	0	2.12132		0	2.8113		0	-0.286758		0	-0.658		0	1.41421		0	0.57736
	0	0.707107		0	0		0	1.24035		0	0		0	0		0	0
	0	-1.21218		0	-0.404827		0	0		0	-1.224		0	0		0	-0.282843
	0	-1.14708		0	-0.845154		0	0.32614		0	0		0	-0.48381		0	-0.233252
	0	0		0	-0.697202		0	-0.562544		0	-0.053		0	0		0	-0.174252
	0	0		0	0		0	0.814822		0	-0.793		0	-0.622811		0	0.258199
	0	0.196116		0	0.362887		0	-0.128787		0	0.721		0.277778	1.02344		0	-0.233252
	0	0		0.444444	-0.944981		0	-0.186366		0	0.353		0	0		0	-1.22474
	0	0.707107		0	0		0	0		0	-0.306		0	0		0	0
	0	0		0	0		0	0		0	0.357		0	0		0	-0.880038
	0	1.4596		0	-0.112452		0	0		0	-0.669		0	-0.702782		0	1.67332
	0	0		0	-1.28195		0	0		0	-0.053		0	-0.475396		0	0
	0	-0.826767		0	0		0	-1		0	-0.75		0	0		0	0
	0	-1.04257		0	0		0	-0.226214		0	0.774		0	-0.924678		0	-0.0884099
	0	0		0	0		0	-0.449763		0	-0.109		0	0		0	0
	0	0.620076		0	-1.21635		0	0.408248		0	0.755		0	0		0.21875	3.24127
	0	-1.21218		0	-0.845154		0.32	0.0166206		0	-0.571		0	-0.326357		0	0
	0	0.316228		0	-0.380235		0	-0.265929		0	-0.442		0	0		0	-0.597614
	0	-0.980581		0	1.23207		0.5	-1.5		0	0		0	0		0	-0.597614
	0	-0.208514		0	-0.697202		0	-0.351941		0	1.856		0	0		0	0
	0	-0.118678		0	0		0	1.08012		0	-0.727		0	1.87656		0	0.204516
	0	0		0	1.23207		0	-1.08012		0	-0.571		0	0.816497		0	0
	0	1.32288		0	-0.635053		0	0.0301664		0	0		0	0		0	-0.393962
	0	0		0	0		0	0.0166206		0	-0.561		0	-0.986228		0	0
	0	-0.392232		0	1.50338		0	-1.01946		0	-0.258		0	0.521026		0	0
	0	-0.169031		0	-0.0951595		0	-0.218426		0	1		0	-0.419067		0	-0.233252
	0	1.58114		0	0.701175		0	-0.480537		0	-0.373		0.21875	2.03026		0	0.204516
	0	0		0	0.698535		0	-1.01946		0	-0.363		0	0.165117		0	-0.0884099
	0	2.28571		0	0		0	0.944835		0	0		0	-0.162221		0	0
	0	0.316228		0	-0.635053		0	0.518269		0	-0.049		0	2.9335		0	-0.56305
	0	0		0	0		0	-0.27735		0	0.021		0	-0.538816		0	-0.446216
	0	0		0	0.43573		0	0		0	-0.225		0	0		0	-0.378094
	0	-0.603023		0	0.698535		0	1.36083		0	0		0.21875	1.70311		0	-0.233252
	0	0		0	-0.360605		0	0.0301664		0	-0.983		0.5	-0.419067		0	0
	0	-0.101015		0	0		0.21875	0.719525		0	1.128		0.277778	1.08791		0	-0.378094
	0	0		0	-0.128861		0	-0.480537		0	0.702		0	0		0	1
	0	-0.208514		0	-0.891495		0	0.90007		0	-1.459		0	0		0	-0.233252
	0.5	-1.41421		0	0.179923		0	-0.742648		0	0		0	-0.86739		0	-0.171499
	0	0.904534		0	-0.353553		0	0.518269		0	-0.373		0	-0.326357		0	-0.880038
	0	0		0	0		0	0		0	-1.333		0	0		0	0
	0	-0.208514		0.444444	-0.989576		0	-0.620174		0	0.207		0	0		0	-0.618019
	0	0.625543		0	-0.128861		0.444444	-0.186366		0	0.357		0	1		0	-0.5
	0	-0.101015		0	0.698535		0	1.63138		0	-0.727		0	-0.622811		0	1
	0	0.625543		0	0.687259		0	-0.449763		0	-0.225		0	-0.961533		0	-0.219559
	0	-0.392232		0	-0.697202		0	-1		0	-1.333		0	0		0	2.68197
	0	0		0	-0.112452		0	-1.08012		0	-0.373		0	0		0	0
	0	-1.42302		0	0		0	-0.160887		0	0		0	0		0	-0.522935
	0	0		0	0.179923		0	1.08012		0	0		0	0		0	-0.174252
	0	1.24808		0	1.50338		0	0.310087		0	-0.612		0	-0.0834029		0.444444	-0.522935
	0	2.11289		0	0.179923		0	1		0	1.651		0	1		0	0
	0	-1.21268		0	-0.404827		0	-0.442619		0	-0.306		0	0		0	0.989949
	0	-1.04257		0	-0.112452		0	0		0	0		0	0		0	0
	0	0		0	0.192055		0	-0.218426		0	-1.118		0	0		0	0
	0	0.196116		0	-0.989576		0	0		0	-0.512		0	1		0	-0.695773
	0	0		0	-1.06066		0	-0.351941		0	0		0	0.165117		0	0
	0	-0.707107		0	2.22655		0	-0.449763		0	-0.561		0	-0.48381		0	0
	0	-1.28571		0	1.69031		0	0.513166		0	0		0	0		0	-0.264965
	0	2.54951		0	-0.697202		0	-1.24808		0	0.75		0	0		0	0.57736
	0	3.13786		0	-0.380235		0	0.0698872		0	0		0	-0.0761939		0	-0.410009
	0	0		0	1.06066		0	-0.894427		0	0		0	0		0	0
	0	1.01015		0	-1.06066		0	0.310087		0	0		0	1.65831		0	-0.282843
	0	-1.21218		0	0		0	-0.289275		0.265	3.98		0	-0.419067		0	-1
	0	-0.101015		0	-1.1407		0	-0.849285		0	0.357		0	0.904534		0	-0.0123949
	0	-0.707107		0	-0.0951595		0.444444	-0.289275		0	0		0	0		0	-0.393962
	0	0		0	-0.57735		0.32	-0.289275		0	0		0	-0.48381		0	0.447283
	0	0		0	-0.380235		0	0		0	3.42		0	-0.162221		0	-0.447214
	0	-1.6641		0	-1.21635		0	-0.351941		0	0		0	-1.41421		0	-0.981537
	0	-0.118678		0.375	-0.62605		0	1.11803		0	0		0	0.0546326		0	0.57736
	0	0.707107		0	0.170285		0	-0.128787		0	1.118		0	0.700584		0	-0.410009
	0	0		0	-0.891495		0	-0.480537		0	-0.545		0	3.44185		0	-0.171499
	0	-0.603023		0	-1.1407		0	0.179969		0	1.285		0	-0.14248		0	0
	0	0		0	1.50338		0	0		0	0.353		0	-0.48381		0	1.57351
	0	-1.04257		0	0.19245		0	-0.480537		0	-0.442		0	-0.0834029		0	0
	0	-1.54282		0	-0.635053		0	2.68558		0	0		0	-1.21666		0	-0.618019
	0	-0.344486		0	0.698535		0	1.12204		0	0		0	-0.475396		0	0
	0	0		0	0.43573		0	0		0	-0.504		0	0		0	0
	0	1.01015		0	0.192055		0	-0.449763		0	0		0	1.02344		0	-0.5
	0	0		0	0		0	0.944835		0	0		0	0		0	-0.817249
	0	0		0	-0.136083		0	-1.70625		0	0		0	1.08791		0	0
	0	-0.693375		0	0.353553		0	-0.808224		0	-0.14		0	0		0	-0.56305
	0	0.142857		0	0		0	-0.831028		0	0		0	-0.622811		0	0
	0	0.137795		0	0.96662		0.21875	0.719525		0	-0.669		0	0.359211		0	-0.174252
	0	-1.04257		0	0		0	0		0	-0.512		0	0.0186081		0.444444	-0.264965
	0	0.196116		0	0		0	-0.546683		0	-0.009		0	0.732077		0	0
	0	-0.980581		0.444444	0.179923		0	-0.449763		0	0		0	-1.16667		0	0.161519
	0	-0.830747		0	-0.404827		0	-0.894427		0	0		0	-0.48381		0	0
	0	0		0	-0.57735		0	-0.289275		0	0		0	0.359211		0	1
	0	-1.32288		0	-1.51349		0	-0.351941		0	-1.143		0	0.409644		0	0
	0	1.22474		0	-1.1547		0	-1		0	0		0	1.09258		0	0
	0	-1.04257		0	0.764673		0	-0.128787		0	0		0	0		0	1
	0	0.688247		0	-0.944981		0	-1		0	-0.373		0	1.65831		0	4.16221
	0	-0.392232		0	-0.0388075		0.444444	-1.72018		0	-0.928		0	0		0	0
	0	0.904534		0.375	-0.128861		0	1.5		0	0		0	-0.204124		0	-0.378094
	0	2.11058		0	-0.57735		0	-0.831028		0	0		0	0		0	0
	0	-0.169031		0	-0.136083		0	0.115755		0	-1.224		0	0.0546326		0	-0.613672
	0.375	-0.118678		0	-0.845154		0	0		0	-0.306		0	-1.3568		0	0
	0	0		0	0		0	-0.219476		0	0		0	0.165117		0	-0.446216
	0	0		0	0.380235		0	-0.128787		0	1.588		0	-0.688247		0	-0.137361
	0	0.707107		0	-0.635053		0	-0.480537		0	0		0	0.892218		0	0
	0	-1.21218		0	-1.1407		0	0.0942558		0	0		0	0		0	0.0331206
	0	0		0	-0.57735		0	0.0317014		0	-1		0	0		0	0.1789
	0	0		0	0		0	0		0	0		0	-1		0	1.5
	0	-0.169031		0	-1.28195		0.110727	3.18902		0	-0.442		0	2.02828		0	0.447283
	0	0		0.32	-0.404827		0	-0.186366		0	0.021		0	0		0	0.0331206
	0	1.41421		0	-0.112452		0	0.693375		0	-0.4		0	0		0	-0.919239
	0	0		0	-0.62605		0	0.693375		0.244	2.804		0	1.39551		0	-0.378094
	0	2.28571		0	-0.0951595		0	0		0	0		0.375	-0.475396		0	0
	0	0.137795		0	0.687259		0	-0.351941		0	0		0	-0.986228		0	0
	0	0		0	0.380235		0	0		0	-0.4		0	-1.43684		0	-0.817249
	0	0		0	-0.128861		0	-0.223607		0	-0.363		0	0		0	0
	0	0.196116		0	0		0	0.90007		0	0		0	2		0	-0.618019
	0	-0.485071		0	0.861858		0	-0.186366		0	-0.241		0	0.816497		0	-0.410009
	0	-0.826767		0	-0.760469		0	-0.265929		0	0		0.197531	1.0708		0	0
	0	0.620076		0	1.73205		0.375	-0.449763		0	-1.08		0	-0.475396		0	-0.393962
	0	-0.571429		0	-0.635053		0.32	-0.289275		0	1		0	-0.986228		0	-0.56305
	0	0		0	0		0	-0.584898		0	-0.053		0	2.0107		0	-0.233252
	0	0		0	0.698535		0	-0.841054		0	-0.109		0	-1.22474		0	0
	0	0.137795		0	0.43573		0	1.12204		0	-1.547		0	0		0	0.894427
	0	0.593391		0	1.76296		0	-0.289275		0	0		0	0.571429		0	-1
	0	2.12132		0	0.362887		0	0.920782		0	0.363		0	0.571429		0	3.76504
	0	0.707107		0	0.698535		0.161633	4.2044		0	1.224		0	0		0	-1.09695
	0	-0.571429		0	0		0	-1.25724		0	0.774		0	-0.357143		0	-0.522935
	0	-0.301511		0.48	-0.62605		0	-0.186366		0	-0.092		0	-0.877809		0	0
	0	1.30546		0	-0.891495		0	-0.127432		0	0		0	-0.156174		0	-0.774597
	0	-0.603023		0	2.55929		0	0.0942558		0	-0.363		0	0		0	0
	0	0		0	0		0	-1.24808		0	0		0	-0.27735		0	0
	0	0.857143		0	0.380235		0	0.920782		0	1.224		0	0.472715		0	0
	0	-0.215666		0	-0.944981		0	-0.289275		0	0.307		0.124444	4.03828		0	-0.597614
	0	-0.392232		0.375	0.192055		0	-0.305838		0	-0.225		0	0		0	0
	0	0.754829		0.5	-1.1547		0	0		0	-0.14		0	0.870285		0	0.5
	0	1.01015		0	-0.891495		0	-0.570637		0	-0.373		0	-0.475396		0	-0.264965
	0	-1.30905		0	1.93417		0	-0.570637		0	-0.241		0	0		0	0
	0	0.857143		0	-1.51349		0	0		0	-1		0	1		0	-1.73308
	0	-0.101015		0	-0.136083		0	-0.226214		0	-1.224		0	0.780313		0	-0.667777
	0	0		0	-0.989576		0	-1.49691		0	0		0	-0.0761939		0	0
	0	-0.92967		0	0		0	0		0	0		0	0.533333		0	0
	0	0		0	0		0.33241	2.32958		0	0		0	0		0	0
	0	-1.41421		0	-0.0951595		0	-0.480537		0	-0.669		0	0		0	-1.80739
	0	0.142857		0	0		0	-0.226214		0	2.809		0	0		0	-0.378094
	0	2.05548		0	0		0	1		0	0.721		0	0		0	-1.22474
	0	-0.603023		0	0		0.099723	1.83503		0	-0.109		0	-1.21666		0	-1.02062
	0	0		0	-1.1547		0	-0.442619		0	-0.373		0	0		0	1.67332
	0	-1.18616		0	1.93417		0	-0.351941		0	-0.727		0	-2		0	-0.264965
	0.444444	-0.208514		0	-1.28195		0	1.11803		0	-0.442		0	0		0	0.161519
	0	-1.42302		0	0.764673		0.375	-0.449763		0	-0.669		0	0		0	0
	0	-1.06904		0	0		0.375	-0.449763		0	-1		0	0.780313		0	1
	0	-0.101015		0	-1.21635		0	-0.127432		0	0.5		0	0		0	-0.233252
	0	-0.301511		0	0		0	1.63138		0	0		0	0		0	-1.02899
	0	0		0	0		0	-0.160887		0	0		0.444444	-0.0333333		0	-0.233252
	0	0		0	0.472298		0	-0.226214		0	0.742		0	-0.702782		0	-1
	0	0		0	0.472298		0	-0.75		0	-0.727		0	1.6641		0	0.685994
	0	0.688247		0	0		0	0.29917		0	-0.577		0	0		0	0
	0	-1.41421		0	2.30466		0	0		0	0.28		0	1.70311		0	0
	0	0.754829		0	0.687259		0	0		0	-0.134		0	-0.924678		0	0.37813
	0	0		0	0		0.104938	3.19056		0	-1.143		0	0		0	-0.410009
	0	0		0	-0.62605		0	-0.546683		0.5	-1.764		0.489796	-0.0333333		0	-0.410009
	0	0.316228		0	0.764673		0	1.12204		0	-0.347		0	0		0	0.480762
	0	0.316228		0	-1.15694		0	0		0	-1.511		0	-0.162221		0	0.331206
	0	0		0	2.29385		0.375	-0.0855012		0	0.721		0	0		0	1.28907
	0	1.01015		0	-0.380235		0	0.0166206		0	1		0	0		0	-0.522935
	0	0.27735		0	0.96662		0.244898	0.518269		0	0		0	0		0	0.1789
	0	0		0	0.845154		0	-0.160887		0	-0.412		0	-0.234082		0	0
	0	-1.14708		0	1.43588		0	-1.56525		0	-1.5		0	-0.603023		0	-0.137361
	0	0		0	0		0	-1.08012		0	0.307		0	-0.877809		0	-0.522935
	0	-0.392232		0	-0.57735		0	0.0166206		0	0		0	-1		0	-0.663127
	0	-1.18616		0.444444	-0.760469		0	-0.808224		0	-0.727		0	0.308591		0	-0.264965
	0	0.707107		0	-0.57735		0	0.22122		0	0		0	2.9335		0	0
	0	0.904534		0	-0.360605		0	-0.894427		0	0		0	1.83712		0	0
	0	0		0	0		0	2.19184		0	0		0	0		0	-0.229306
	0	0.688247		0	0		0	-0.128787		0	-0.4		0	0.150756		0	0
	0.32	1.4596		0	0		0	-0.128787		0	-1.547		0.32	-0.284089		0	2.24255
	0	0		0	-1.15694		0	-1.34976		0	0.357		0	0		0	0.0454572
	0	0		0	-1.7611		0	0.179969		0	0		0	0		0	-0.393962
	0	0		0	0		0	0		0	1.091		0	0		0	0
	0	-0.101015		0	0		0	-1.41421		0	-0.4		0	-0.204124		0	-1
	0	0.707107		0	0		0	-0.484243		0	0		0	0		0	-0.233252
	0	-0.980581		0	-0.891495		0	-0.449763		0	0		0	-0.702782		0	0.685994
	0	0.707107		0	-0.760469		0	0		0	0		0	0.150756		0	-0.0123949
	0	0		0	-0.891495		0	-0.548479		0	-0.009		0	0		0	0
	0	-0.392232		0	-0.380235		0	0.0166206		0	1.91		0.21875	1.70311		0	-0.233252
	0	1.30546		0	-0.136083		0.444444	-0.610252		0	2		0	-0.6		0	0.0564319
	0	0		0	0		0	-0.548479		0	-0.412		0	0		0	1
	0	-0.826767		0	-0.360605		0	0		0	1.042		0	-0.419067		0	-0.755483
	0	0		0	0		0	1.12204		0	0.721		0	-0.702782		0	0
	0	0		0	-0.57735		0	-1		0	-0.363		0	0		0	0
	0	-0.392232		0	0		0	1.75		0	-0.258		0	-0.986228		0	0.77659
	0	0		0.444444	0		0	0		0	0		0	2.03026		0	-0.56305
	0	0.196116		0	1.1547		0	-0.219476		0	-1.547		0.197531	2.0107		0	-0.0884099
	0	0		0	0		0	-1.08012		0	0		0	0		0	0
	0	0		0	0		0	1		0	-0.347		0	0		0	-1.05309
	0	0		0	-0.760469		0	-0.442619		0	-0.14		0	1.25724		0	0
	0	-0.101015		0	0		0	1.11803		0	0.721		0	-0.0333333		0	-0.817249
	0	3.03148		0.32	0.698535		0	-0.351941		0	0		0	0		0	-1
	0	0.27735		0	-0.112452		0	0		0	0		0	0		0	0
	0	-1.21218		0	0.698535		0	0		0	0.707		0	0.0546326		0.444444	-0.618019
	0	0		0.444444	-0.776151		0	0.32614		0	0		0	0		0	-0.981537
	0	1.69775		0	0		0	-0.480537		0	-1.547		0	0		0	1.97197
	0	0		0	-0.891495		0	0		0	0		0	-0.27735		0	-0.0123949
	0	0		0	-0.944981		0	1.52455		0	0		0	0		0	-0.695773
	0	0		0	0		0	-0.127432		0	-0.5		0	-0.622811		0	0.161519
	0	1.22474		0	0		0	-0.548479		0	0.721		0	1		0	-0.817249
	0	0		0	0.353553		0	-0.562544		0	0		0	0		0	-0.233252
	0	-1.54282		0	1.52094		0	0		0	0.742		0	-0.603023		0	0.447283
	0	1.10236		0	-1.51349		0	-0.442619		0	0		0	-0.603023		0	0
	0	0		0	0		0	-0.442619		0	-0.545		0	-0.603023		0	-0.755483
	0	0		0	-1.15694		0	-0.0918146		0	-0.134		0	0		0	-1
	0	0		0	0		0	-0.0918146		0	0		0	1		0	-0.755483
	0.5	-1.6641		0	0		0	-1.08643		0	-0.512		0	3.05254		0	0.331206
	0	-0.344486		0	1.1407		0.263374	5.19495		0	-1.224		0	2.66055		0	-0.378094
	0	0		0	0.472298		0	-0.596795		0	0		0	1.08791		0	0.0564319
	0	0		0	0.764673		0	-1		0	-0.636		0	-0.702782		0	-0.137361
	0	0		0	-1.15694		0	-0.27735		0	0		0	0		0	-1.88648
	0	0		0	1.1547		0	-0.548479		0	-0.504		0	-0.86739		0	-0.418789
	0	1.32288		0	0.179923		0	-0.351941		0	-0.442		0	0		0	-0.613672
	0	0		0	1.1407		0	0.814822		0	-0.134		0	-0.357143		0	0
	0	0		0	0		0	0		0	1.732		0	1.39551		0	0.265167
	0	0.142857		0	0		0	-0.286758		0	-0.571		0	0.693375		0	0.0454572
	0	0		0	0		0	0		0	1.511		0	-1.25938		0	0
	0	0		0	0		0	0.32614		0	-0.561		0	0		0	-0.0884099
	0.444444	-0.826767		0	0.192055		0	-0.219476		0	1.807		0	1.65831		0	1
	0	0		0	-0.635053		0	3.93989		0	-0.373		0	-0.475396		0	0.37813
	0	-1.28571		0	3.85568		0.21875	0.719525		0	1.651		0	0		0	-0.219559
	0	0.196116		0	0		0	1.32329		0	-0.225		0	0		0	0
	0	0		0	0		0	-0.289275		0	0		0	0		0	0
	0	-0.392232		0	-0.635053		0	-0.480537		0	0.307		0	-1.28571		0	-0.597614
	0	0		0	0		0	1.41421		0	1.285		0	1.09258		0	0.925483
	0	-0.392232		0	-0.112452		0	-1.08012		0	0		0	0		0	-0.0884099
	0	-1.50756		0	-0.635053		0	-0.223607		0	0		0	-0.284089		0	1
	0	-1		0	0		0	0.19219		0	0.207		0	-1.30026		0.375	-0.378094
	0	-0.571429		0	0		0	-0.186366		0	1		0	3.85629		0	-0.229306
	0	0.970143		0	1.69031		0	0		0	1.091		0	0		0	0
	0	0		0	-0.697202		0.244898	0.518269		0	0		0	0		0	-0.378094
	0	0		0	0		0	-0.0918146		0	-1		0	1.94666		0	-0.817249
	0	0		0	-0.404827		0	-0.488014		0	-1.767		0	0		0	0
	0	-1.50756		0.375	0.192055		0	-0.562544		0	3.274		0	0		0	1.29099
	0	-1.21218		0	-1.28195		0.5	-0.5		0	0		0	0		0	0
	0	0.137795		0.5	-0.57735		0	-1		0	-0.577		0	0		0	0.537853
	0	-1.41421		0	0.43573		0	-0.449763		0	-0.373		0	1.05337		0	0
	0	2.29366					0	-1.11803		0	1		0	0.521026		0	-0.264965
	0	-0.485071					0	-1.29385		0	-1.414		0	0		0	-0.618019
	0	0.137795					0	0.920782		0	-1		0	0.917663		0	0.353553
	0	0					0	0		0	-0.373		0	0		0	0
	0	-0.101015					0	-0.226214		0	0		0	0		0	0
	0	-0.707107					0	1.12204		0	0.727		0	0.571429		0	-0.393962
	0	-0.571429					0	-0.289275		0.444	-0.727		0	3.03312		0	0
	0	1.35225					0.152778	0.834143		0	0		0	0		0	0
	0	-0.485071					0	0.160676		0	-0.306		0	1.0708		0	-1
	0	-0.571429					0	0.0301664		0	-1		0	0		0	0
	0	-0.92967					0	-1.29385		0	0		0	-0.0834029		0	0
	0	0					0	0.90007		0	-0.561		0	0		0	0
	0	0.301511					0	-0.0855012		0	-1.224		0	0		0	0
	0	-1.30905					0	0		0	-0.373		0	1.25724		0	0
	0	1.60591					0	0.0301664		0	0		0	-0.924678		0	-0.919239
	0	0					0	0.518269		0	-0.347		0	0		0	0
							0	-0.160887		0	1		0	0		0	-0.522935
							0.444444	-0.610252		0	-0.612		0	0.521026		0	-0.56305
							0	-0.127432		0	-0.442		0	-0.0834029		0	-0.233252
							0	0		0	1.75		0	0		0	2.1712
							0	0		0	1		0	-1.22474		0.0783007	5.99495
							0	-1.29385		0	0		0	0		0	-1
							0	0.19219		0	0		0	1.5		0	-0.0884099
							0	0.719525		0	-0.225		0.277778	1.08791		0	0
							0	-0.5		0	-1		0.244898	1.39551		0	-0.229306
							0	-0.359211		0	0		0	0		0	-0.233252
							0	-1.29385		0	0		0	-0.986228		0	-0.0884099
							0	-0.219476		0	0		0	0		0	1
							0	0.115755		0	0		0.5	-1.3568		0	1.9398
							0	3.53712		0	-0.306		0	0		0	-0.0123949
							0	0.814822		0	0.254		0	0.308591		0	0
							0.444444	-0.548479		0	0.254		0	0		0	0
							0	0.518269		0	-0.983		0	-0.961533		0	0.537853
							0	1.12204		0	-0.727		0	0.165117		0	-1.41421
							0	0.719525		0	1		0	0.937043		0	4.5044
							0	-0.442619		0	-0.561		0	-0.0834029		0	-0.378094
							0	-0.289275		0	-0.258		0.18	2.3183		0	0
							0	-0.351941		0	-0.053		0	0		0	-0.695773
							0	0.830019		0	0		0	-0.0834029		0	2.4178
							0	-0.286758		0	0		0	0		0	0
							0	1.32329		0	-1		0	-1.25938		0	0
							0	-0.484243		0	0.742		0.345679	1.09258		0	1
							0	-0.0918146		0.444	0		0	-0.0834029		0	0
							0	4.14089		0	-1.547		0	1.39551		0	0
							0	-0.5		0	0.363		0	-0.419067		0	-0.774597
							0	0.518269		0	0		0	0.693375		0	-1.02899
							0	0.920782		0	0		0	0		0	0
							0	-0.160887		0	-0.669		0	0		0	-1
							0	-0.0855012		0	-0.412		0	1.08791		0	0
							0.444444	-0.610252		0	-0.793		0	0		0	0.0331206
							0	0.0898027		0	0		0	0.308591		0	0
							0	0.22122		0	0.254		0	-0.0333333		0	0.161519
							0.444444	-0.562544		0	0.721		0	0		0	0
							0	-0.488014		0	-0.297		0	1.70311		0	-0.56305
							0.48	-0.0855012		0	0		0	0		0	0.894427
							0	-0.831028		0	0.363		0	6.00948		0	0.0331206
							0	0.412274		0	-0.793		0	-1		0	0.1789
							0.408163	-0.128787		0	-1.414		0.444444	0		0	-0.233252
							0	-0.128787		0	-1.5		0	-2		0	1
							0	-0.831028		0	-0.793		0	1.70311		0	0
							0	-0.128787		0	0		0	-0.86739		0	-0.817249
							0	-0.849285		0	1.091		0	-1.22474		0	0
							0	-0.359211		0	0		0	0		0	0
							0	-0.226214		0	-0.612		0	1.66667		0	0
							0	0.0898027		0	-0.092		0	0		0	0
							0	-0.127432		0	0		0	-0.0761939		0	0.258199
							0	-0.265929		0	0		0	0		0	0.816497
							0.444444	-0.562544		0	-1.118		0	0		0	0
							0	-0.0855012		0	0.357		0	0.266679		0	0.638337
							0	0.518269		0	1		0	0		0	-0.233252
							0	-1.11803		0	0		0	0		0	-1
							0	1.60741		0	2.16		0.244898	1.39551		0	-0.137361
							0	0.719525		0	0.721		0	-1.24939		0	0
							0	2.58981		0	0		0	0.732077		0	0.816497
							0	1		0	0.702		0	0		0	-0.56305
							0	-0.544331		0	-0.4		0	1.70311		0	0
							0	1.24035		0	0		0	-1.22474		0	1
							0	-1		0	-1		0	-0.162221		0	-0.663127
							0	0.0301664		0	0		1	-0.450078		0	-0.378094
							0	-0.128787		0	-0.5		1	-0.450078		0	0
							0	-0.226214		0	0.816		1	-0.450078		0	0.685994
							0.277778	0.29917		0	0		1	-0.450078		0	0
							0.5	-0.286758		0	0.357		1	-0.450078		0	-0.233252
							0	-2.11463		0	0.721		1	-0.450078		0	0
							0	1.43684		0	0.306		1	-0.450078		0	-0.618019
							0	0.814822		0	-0.363		1	-0.450078		0	0
							0	-0.480537		0	0		1	-0.450078		0	-0.264965
							0	1.12204		0	0.28		1	-0.450078		0	-0.393962
							0	-0.289275		0	-0.512		1	-0.450078		0	-0.597614
							0	0		0.217	3.183		1	-0.450078		0	-0.0123949
							0	0.830019		0	-0.373		1	-0.450078		0	-0.393962
							0	-0.128787		0	-0.412		1	-0.450078		0	3.12139
							0	-0.289275		0	-1.75		1	-0.450078		0	-0.446216
							0	-0.562544		0	-0.14		1	-0.450078		0	-0.667777
							0	-0.449763		0	-0.442		1	-0.450078		0	0
							0	-0.289275		0	2.214		1	-0.450078		0	-0.378094
							0	-1.08643		0	0		1	-0.450078		0	-1.05309
							0	-0.449763		0	0		1	-0.450078		0	0
							0	1		0	-0.373		1	-0.450078		0	-0.695773
							0	-0.596795		0	0		1	-0.450078		0	-0.137361
							0.375	-1.08643		0	0		1	-0.450078		0	0
							0	1.63138		0	0.702		1	-0.450078		0	0
							0	-1.5		0	1		1	-0.450078		0	0
							0.32	-0.452679		0	0		1	-0.450078		0	-0.137361
							0	0.0166206		0	-0.658		1	-0.450078		0	0
							0	1.36083		0	0		1	-0.450078		0	0.685994
							0	-0.226214		0	-0.306		1	-0.450078		0	0
							0	0.719525		0	0		1	-0.450078		0	0
							0	0		0	0		1	-0.450078		0.5	-0.667777
							0	1.32329		0	0		1	-0.450078		0	-0.5
							0	0		0	-0.793		1	-0.450078		0	0
							0.5	-0.544331		0	0		1	-0.450078		0	0
							0	0.920782		0	1.578		1	-0.450078		0	0
							0	0.944835		0	0		1	-0.450078		0	-0.418789
							0	0		0	0		1	-0.450078		0	-0.378094
							0	-1.29385		0	0.208		1	-0.450078		0	-0.817249
							0	1.08012		0	0		1	-0.450078		0	-0.56305
							0	-0.351941		0	0		1	-0.450078		0	-0.817249
							0	1.5		0	0		1	-0.450078		0	0
							0	-0.226214		0	0.707		1	-0.450078		0	-0.393962
							0	0		0	0		1	-0.450078		0	-0.378094
							0.277778	0.317012		0	1.91		1	-0.450078		0	0.0331206
							0	0.115755		0	-0.373		1	-0.450078		0	0.975819
							0	-0.442619		0	-0.504		1	-0.450078		0	0.0331206
							0	-0.596795		0	-0.561		1	-0.450078		0.444444	0.408248
							0.21875	0.834007		0	1.686		1	-0.450078		0	3.61014
							0.277778	-0.128787		0	1.042		1	-0.450078		0	-1.02062
							0	-0.77074		0	-0.707		1	-0.450078		0	0.894427
							0	0		0	0.208		1	-0.450078		0	-1.73308
							0	-0.620174		0	1		1	-0.450078		0	0.0454572
							0	-0.351941		0	-1		1	-0.450078		0	-0.0123949
							0	0.310087		0	-0.612		1	-0.450078		0	-0.0884099
							0	0.0166206		0	0		1	-0.450078		0	0
							0	2.19184		0	-0.373		1	-0.450078		0	0
							0	0.352678		0	-0.373		1	-0.450078		0	-0.618019
							0	-0.480537		0	0		1	-0.450078		0	-0.137361
							0	0		0	-0.347		1	-0.450078		0	-0.174252
							0	-0.226214		0	0		1	-0.450078		0	0
							0	0.90007		0	1		1	-0.450078		0	-0.755483
							0	0.90007		0	2.561		1	-0.450078		0	-0.522935
							0	-0.442619		0	0.702		1	-0.450078		0	0
							0.0665874	3.56244		0	-1.5		1	-0.450078		0	1
							0	-0.289275		0	0		1	-0.450078		0	0.37813
							0	0.513166		0	-0.373		1	-0.450078		0	0
							0.101108	4.84635		0	-1.08		1	-0.450078		0	0
							0	-0.449763		0	0		1	-0.450078		0	1.09888
							0	2.01343		0	-0.363		1	-0.450078		0	-0.817249
							0	0.310087		0	0		1	-0.450078		0	0
							0	-1.41421		0	0		1	-0.450078		0	0
							0.375	0.0698872		0	-0.4		1	-0.450078		0	0
							0	0.168763		0	0		1	-0.450078		0	0
							0	-0.218426		0	1.414		1	-0.450078		0	0
							0	2.17061		0	-0.561		1	-0.450078		0	0
							0	0.115755		0	0		1	-0.450078		0	0
							0	1.12204		0	-1.511		1	-0.450078		0	-0.233252
							0	0		0	-1.224		1	-0.450078		0	-0.618019
							0	0.305796		0	-0.241		1	-0.450078		0	-1
							0	0		0	0		1	-0.450078		0	-0.755483
							0	-0.442619		0	-0.373		1	-0.450078		0	1.83712
							0.375	-0.449763		0	-0.793		1	-0.450078		0	-1.78885
							0	-0.0918146		0	1.042		1	-0.450078		0	0
							0	0.181071		0	1.118		1	-0.450078		0	-0.264965
							0	-0.289275		0	-0.545		1	-0.450078		0	-0.282843
							0	0		0	0.357		1	-0.450078		0	0
							0	0		0	0		1	-0.450078		0.1472	2.51874
							0	-0.449763		0	-1		1	-0.450078		0	0
							0	1.08012		0	0		1	-0.450078		0	0
							0	-0.620174		0	-0.363		1	-0.450078		0	0
							0	1.11803		0	0.816		1	-0.450078		0	0
							0	-0.289275		0	1.285		1	-0.450078		0	-1
							0	0.160676		0	0.816		1	-0.450078		0	0
							0	-0.562544		0	0.021		1	-0.450078		0	-0.393962
							0	0		0.277	1.686		1	-0.450078		0	-0.264965
							0	-0.5		0	-0.674		1	-0.450078		0	0
							0	0		0	-0.5		1	-0.450078		0	0
							0	0		0	-1.333		1	-0.450078		0	-0.264965
							0	-0.305838		0	0.721		1	-0.450078		0	-0.5
							0	1.11803		0	0		1	-0.450078		0	0
							0	-0.480537		0	0		1	-0.450078		0	0.161519
							0	-0.584898		0	0		1	-0.450078		0	0
							0	0.168763		0	0		1	-0.450078		0	-0.378094
							0	0		0	-0.928		1	-0.450078		0	-0.233252
							0	0		0	-1.5		1	-0.450078		0	-0.0123949
							0	-0.894427		0	0		1	-0.450078		0	0
							0	-0.127432		0	-0.412		1	-0.450078		0	0
							0	-0.160887		0	-0.363		1	-0.450078		0	0.204516
							0	-0.219476		0	-0.727		1	-0.450078		0	0
							0	2		0	-1.143		1	-0.450078		0	-0.613672
							0	-0.484243		0	0		1	-0.450078		0	0
							0	0.160676		0	-0.5		1	-0.450078		0	0.346115
							0	-0.808224		0	0		1	-0.450078		0	0
							0	-0.452679		0	-1.414		1	-0.450078		0	-0.618019
							0	1.32329		0	0		1	-0.450078		0	0
							0	-0.128787		0	0.707		1	-0.450078		0	-0.817249
							0	-0.442619		0	0		1	-0.450078		0	-0.233252
							0	0.920782		0	0.721		1	-0.450078		0	0
							0	1		0	0		1	-0.450078		0	0
							0	0.5		0	-0.561		1	-0.450078		0	-1
							0	-0.351941		0	0		1	-0.450078		0	0
							0	-0.442619		0	0.816		1	-0.450078		0	0
							0	0.0301664		0	-0.727		1	-0.450078		0	0
							0	0		0	0.021		1	-0.450078		0	0
							0	-0.831028		0	0		1	-0.450078		0	2.26274
							0	0.0698872		0	-0.363		1	-0.450078		0	-0.378094
							0	-0.570637		0	1.414		1	-0.450078		0	-0.418789
							0	-0.596795		0	0.307		1	-0.450078		0	-0.137361
							0	-0.226214		0	0.816		1	-0.450078		0	-0.817249
							0	1.08012		0	0		1	-0.450078		0	1.14401
							0	0		0	-0.14		1	-0.450078		0	-0.418789
							0	-0.265929		0	-1.224		1	-0.450078		0	0
							0	-0.0918146		0	-0.5		1	-0.450078		0	0
							0	3.12467		0	-0.727		1	-0.450078		0	-0.919239
							0	-0.570637		0	0.755		1	-0.450078		0	0
							0	-0.128787		0	0.75		1	-0.450078		0	1.5
							0	-1.08012		0	0		1	-0.450078		0	-0.124245
							0	-0.596795		0	0		1	-0.450078		0	0
							0	-0.351941		0	-0.14		1	-0.450078		0	0
							0.5	-1.27296		0	-0.545		1	-0.450078		0	0
							0	1.08012		0	1.949		1	-0.450078		0	-0.264965
							0	-0.219476		0	0		1	-0.450078		0	-1.02062
							0	0		0	0		1	-0.450078		0	0
							0	-0.442619		0	0.75		1	-0.450078		0	-0.447214
							0.345679	0.719525		0	-0.14		1	-0.450078		0	-0.56305
							0	-0.128787		0	0		1	-0.450078		0	0.258199
							0	-0.484243		0	0		1	-0.450078		0	-0.174252
							0	1.6641					1	-0.450078		0	0
							1	-0.689271					1	-0.450078		0	-1.09695
							1	-0.689271					1	-0.450078		0	0
							1	-0.689271					1	-0.450078		0	0.0331206
							1	-0.689271					1	-0.450078		0	1.54349
							1	-0.689271					1	-0.450078		0	-0.378094
							1	-0.689271					1	-0.450078		0	-0.613672
							1	-0.689271					1	-0.450078		0	-0.264965
							1	-0.689271					1	-0.450078		0	0
							1	-0.689271					1	-0.450078		0	1.41421
							1	-0.689271					1	-0.450078		0	-0.56305
							1	-0.689271					1	-0.450078		0	-0.817249
							1	-0.689271					1	-0.450078		0	1.29099
							1	-0.689271					1	-0.450078		0	0.780641
							1	-0.689271					1	-0.450078		0	1.41421
							1	-0.689271					1	-0.450078		0	-0.264965
							1	-0.689271					1	-0.450078		0	-0.264965
							1	-0.689271					1	-0.450078		0	0.161519
							1	-0.689271					1	-0.450078		0	0
							1	-0.689271					1	-0.450078		0	-0.597614
							1	-0.689271					1	-0.450078		0	0.37813
							1	-0.689271					1	-0.450078		0	-0.56305
							1	-0.689271					1	-0.450078		0	0
							1	-0.689271					1	-0.450078		0	0
							1	-0.689271					1	-0.450078		0	0.408248
							1	-0.689271					1	-0.450078		0	0
							1	-0.689271					1	-0.450078		0	-0.56305
							1	-0.689271					1	-0.450078		0	-0.378094
							1	-0.689271					1	-0.450078		0	-0.613672
							1	-0.689271					1	-0.450078		0	0
							1	-0.689271					1	-0.450078		0	0
							1	-0.689271					1	-0.450078		0	3.02435
							1	-0.689271					1	-0.450078		0	-0.56305
							1	-0.689271					1	-0.450078		0	0.1789
							1	-0.689271					1	-0.450078		0	0
							1	-0.689271					1	-0.450078		0	0
							1	-0.689271					1	-0.450078		0	-0.229306
							1	-0.689271					1	-0.450078		0	0
							1	-0.689271					1	-0.450078
							1	-0.689271					1	-0.450078
							1	-0.689271					1	-0.450078
							1	-0.689271					1	-0.450078
							1	-0.689271					1	-0.450078
							1	-0.689271					1	-0.450078
							1	-0.689271					1	-0.450078
							1	-0.689271					1	-0.450078
							1	-0.689271					1	-0.450078
							1	-0.689271					1	-0.450078
							1	-0.689271					1	-0.450078
							1	-0.689271					1	-0.450078
							1	-0.689271					1	-0.450078
							1	-0.689271					1	-0.450078
							1	-0.689271					1	-0.450078
							1	-0.689271					1	-0.450078
							1	-0.689271					1	-0.450078
							1	-0.689271					1	-0.450078
							1	-0.689271					1	-0.450078
							1	-0.689271					1	-0.450078
							1	-0.689271					1	-0.450078
							1	-0.689271					1	-0.450078
							1	-0.689271					1	-0.450078
							1	-0.689271					1	-0.450078
							1	-0.689271					1	-0.450078
							1	-0.689271					1	-0.450078
							1	-0.689271					1	-0.450078
							1	-0.689271					1	-0.450078
							1	-0.689271					1	-0.450078
							1	-0.689271					1	-0.450078
							1	-0.689271					1	-0.450078
							1	-0.689271					1	-0.450078
							1	-0.689271					1	-0.450078
							1	-0.689271					1	-0.450078
							1	-0.689271					1	-0.450078
							1	-0.689271					1	-0.450078
							1	-0.689271					1	-0.450078
							1	-0.689271					1	-0.450078
							1	-0.689271					1	-0.450078
							1	-0.689271					1	-0.450078
							1	-0.689271					1	-0.450078
							1	-0.689271					1	-0.450078
							1	-0.689271					1	-0.450078
							1	-0.689271					1	-0.450078
							1	-0.689271					1	-0.450078
							1	-0.689271					1	-0.450078
							1	-0.689271					1	-0.450078
							1	-0.689271					1	-0.450078
							1	-0.689271					1	-0.450078
							1	-0.689271					1	-0.450078
							1	-0.689271					1	-0.450078
							1	-0.689271					1	-0.450078
							1	-0.689271					1	-0.450078
							1	-0.689271					1	-0.450078
							1	-0.689271					1	-0.450078
							1	-0.689271					1	-0.450078
							1	-0.689271					1	-0.450078
							1	-0.689271					1	-0.450078
							1	-0.689271					1	-0.450078
							1	-0.689271					1	-0.450078
							1	-0.689271					1	-0.450078
							1	-0.689271					1	-0.450078
							1	-0.689271					1	-0.450078
							1	-0.689271					1	-0.450078
							1	-0.689271					1	-0.450078
							1	-0.689271					1	-0.450078
							1	-0.689271					1	-0.450078
							1	-0.689271					1	-0.450078
							1	-0.689271					1	-0.450078
							1	-0.689271					1	-0.450078
							1	-0.689271					1	-0.450078
							1	-0.689271					1	-0.450078
							1	-0.689271					1	-0.450078
							1	-0.689271					1	-0.450078
							1	-0.689271					1	-0.450078
							1	-0.689271					1	-0.450078
							1	-0.689271					1	-0.450078
							1	-0.689271					1	-0.450078
							1	-0.689271					1	-0.450078
							1	-0.689271					1	-0.450078
							1	-0.689271					1	-0.450078
							1	-0.689271					1	-0.450078
							1	-0.689271					1	-0.450078
							1	-0.689271					1	-0.450078
							1	-0.689271					1	-0.450078
							1	-0.689271					1	-0.450078
							1	-0.689271					1	-0.450078
							1	-0.689271					1	-0.450078
							1	-0.689271					1	-0.450078
							1	-0.689271					1	-0.450078
							1	-0.689271					1	-0.450078
							1	-0.689271					1	-0.450078
							1	-0.689271					1	-0.450078
							1	-0.689271					1	-0.450078
							1	-0.689271					1	-0.450078
							1	-0.689271					1	-0.450078
							1	-0.689271					1	-0.450078
							1	-0.689271					1	-0.450078
							1	-0.689271					1	-0.450078
							1	-0.689271					1	-0.450078
							1	-0.689271					1	-0.450078
							1	-0.689271					1	-0.450078
							1	-0.689271					1	-0.450078
							1	-0.689271					1	-0.450078
							1	-0.689271					1	-0.450078
							1	-0.689271					1	-0.450078
							1	-0.689271					1	-0.450078
							1	-0.689271					1	-0.450078
							1	-0.689271					1	-0.450078
							1	-0.689271					1	-0.450078
							1	-0.689271					1	-0.450078
							1	-0.689271					1	-0.450078
							1	-0.689271					1	-0.450078
							1	-0.689271					1	-0.450078
							1	-0.689271					1	-0.450078
							1	-0.689271					1	-0.450078
							1	-0.689271					1	-0.450078
							1	-0.689271					1	-0.450078
							1	-0.689271					1	-0.450078
													1	-0.450078
													1	-0.450078
													1	-0.450078
													1	-0.450078
													1	-0.450078
													1	-0.450078
													1	-0.450078

## Sheet: phylum
ID	NC1	NC2	NC3	NC4	NC5	MC1	MC2	MC3	MC4	MC5	NL1	NL2	NL3	NL4	NL5	MLS1	MLS2	MLS3	MLS4	MLS5	MLZ1	MLZ2	MLZ3	MLZ4	MLZ5	MLX1	MLX2	MLX3	MLX4	MLX5
Proteobacteria	0.220634	0.230213	0.254162	0.223525	0.20976	0.219087	0.235774	0.268087	0.304821	0.248463	0.489038	0.508851	0.483457	0.527538	0.529758	0.394559	0.428943	0.403882	0.391247	0.414325	0.444322	0.418898	0.482941	0.412103	0.519471	0.402066	0.51465	0.446795	0.424654	0.410823
Actinobacteria	0.450461	0.434624	0.412002	0.391258	0.414773	0.465822	0.433333	0.407583	0.385327	0.426931	0.165146	0.0985871	0.105534	0.136693	0.096661	0.069461	0.0617292	0.0599004	0.0673942	0.0629587	0.177542	0.186097	0.189378	0.189578	0.122189	0.208549	0.106646	0.181205	0.191084	0.222942
Acidobacteria	0.120085	0.129002	0.115822	0.136268	0.136857	0.0860018	0.096399	0.0715179	0.085665	0.0823087	0.045283	0.0695627	0.0785183	0.0563915	0.0714689	0.14097	0.127488	0.118	0.141455	0.119799	0.0492153	0.0542791	0.0573471	0.0485322	0.0628563	0.0630034	0.0812172	0.0698146	0.0678403	0.0633858
Chloroflexi	0.101842	0.090304	0.089673	0.1014	0.10726	0.0818219	0.0813551	0.0682643	0.0768892	0.0851114	0.0691983	0.0520843	0.0538864	0.0586905	0.0474579	0.124321	0.133409	0.14772	0.119187	0.111014	0.085446	0.0723499	0.0544123	0.0772004	0.0490641	0.0857763	0.0452304	0.0783576	0.0787624	0.090894
Bacteroidetes	0.00601501	0.00950422	0.0110931	0.0112403	0.0070981	0.0142266	0.0113243	0.0209824	0.0138797	0.01546	0.0862511	0.0861321	0.081069	0.0893067	0.101298	0.0614777	0.0566092	0.0481556	0.0670288	0.0648423	0.0498924	0.0720495	0.0684828	0.0554302	0.0749764	0.059485	0.105216	0.0576026	0.0670741	0.0513025
Gemmatimonadetes	0.0417819	0.043964	0.0458148	0.0562276	0.0562829	0.081374	0.0867804	0.0817003	0.0858486	0.0864856	0.0181833	0.0255159	0.0291607	0.024498	0.031997	0.0323965	0.0295512	0.0645597	0.0532172	0.0426154	0.0496818	0.0501076	0.0316084	0.0467559	0.0333079	0.0511304	0.0210688	0.041947	0.0447398	0.044878
Firmicutes	0.0135023	0.0113106	0.0130994	0.0122033	0.0115721	0.00876289	0.00710732	0.00644685	0.00723361	0.00750398	0.0335961	0.0159155	0.0162617	0.0212027	0.0228475	0.0558711	0.0305307	0.0282684	0.0448245	0.0467292	0.0271128	0.0389281	0.0252772	0.0345418	0.03094	0.030289	0.0379052	0.0283709	0.0297464	0.0276427
Verrucomicrobia	0.00520702	0.0102824	0.0102474	0.0128498	0.00683998	0.00437398	0.00471452	0.00417238	0.00451641	0.00676262	0.0281188	0.0408733	0.0385929	0.0237828	0.0221247	0.0390025	0.0468924	0.040822	0.0338861	0.0502554	0.0144291	0.0235271	0.0129463	0.0170245	0.0191678	0.0144932	0.0127087	0.0148212	0.0136839	0.0121971
Nitrospirae	0.00332172	0.00316807	0.00328315	0.00452513	0.00395773	0.00344843	0.00277186	0.00281673	0.0029375	0.00191668	0.00815222	0.0134915	0.0168655	0.00924743	0.0141563	0.00762987	0.00946084	0.00799529	0.00991758	0.0101264	0.0592811	0.0388447	0.034129	0.0492583	0.0345423	0.031906	0.0173597	0.0218278	0.0264412	0.0271565
Planctomycetes	0.00773872	0.0125194	0.0184718	0.0206467	0.0153864	0.00494126	0.00466714	0.00361506	0.00403907	0.00529799	0.015174	0.0240647	0.0281716	0.0094518	0.00823285	0.0105794	0.0116758	0.0148326	0.00826675	0.0124923	0.0108632	0.0103786	0.00641397	0.0127198	0.0102909	0.011903	0.0062439	0.0131921	0.0124723	0.0105522
Others	0.0294107	0.0251084	0.0263315	0.0298553	0.0302135	0.0301402	0.0357735	0.0648149	0.0288426	0.0337589	0.0418597	0.064922	0.0684823	0.0431973	0.0539983	0.0637325	0.0637104	0.0658647	0.0635759	0.0648423	0.0322134	0.0345397	0.0370638	0.0568565	0.0431948	0.0413984	0.0517534	0.0460662	0.0435015	0.038226

## Sheet: genus
ID	NC1	NC2	NC3	NC4	NC5	NL1	NL2	NL3	NL4	NL5	MC1	MC2	MC3	MC4	MC5	MLS1	MLS2	MLS3	MLS4	MLS5	MLZ1	MLZ2	MLZ3	MLZ4	MLZ5	MLX1	MLX2	MLX3	MLX4	MLX5
Subgroup_6	0.0550329	0.054163	0.0500929	0.0566498	0.0620187	0.0201099	0.0326444	0.0371249	0.0262479	0.0319794	0.0288862	0.0323146	0.0196418	0.0289895	0.025839	0.0184896	0.0157384	0.018527	0.0211331	0.0221064	0.0174082	0.0179206	0.0176562	0.0174394	0.0205256	0.0212157	0.0270801	0.0248609	0.0226995	0.0214148
KD4-96	0.0337738	0.0255947	0.0279731	0.0254093	0.0327373	0.0250139	0.0125666	0.0134508	0.0271292	0.0167125	0.0290206	0.0305378	0.0190995	0.0315231	0.0294915	0.0509836	0.0567317	0.0583932	0.0558636	0.0477238	0.0149105	0.00929402	0.00456789	0.0103729	0.00620595	0.0117982	0.00419748	0.011947	0.0105302	0.0146904
67-14	0.0554099	0.0592625	0.0506235	0.0459241	0.0493282	0.00304116	0.0025197	0.00314406	0.00287386	0.00252098	0.0528312	0.0527837	0.04323	0.0494786	0.0511898	0	0.00035617	0.00038598	0.00012602	0.00012055	0.00532627	0.00348734	0.00487557	0.00306001	0.00308614	0.00530019	0.00426724	0.00540397	0.0054878	0.00628996
Sphingomonas	0.00698459	0.00635004	0.00847317	0.0125331	0.00962187	0.0105883	0.0199024	0.0128678	0.016579	0.0185812	0.0186902	0.0146411	0.0141891	0.0140449	0.0147367	0.0255466	0.0195673	0.0162755	0.0179449	0.024638	0.0156628	0.0143165	0.0484125	0.00766298	0.0346321	0.0130109	0.0229408	0.0187152	0.0291406	0.013811
Ralstonia	0.00059252	0.00076423	0.00094515	0.00042217	0.00047321	0.00111456	0.0304915	0.0227372	0.0057094	0.0175587	0.00391121	0.00440654	0.00311799	0.00277227	0.00701577	0.0482656	0.0272806	0.0258882	0.0390402	0.0557707	0.0134812	0.00270311	0.0388744	0.00309891	0.0548323	0.00185657	0.0171387	0.0225033	0.0164099	0.00514163
Nitrospira	0.00332172	0.00316807	0.00328315	0.00452513	0.00395773	0.00788154	0.0134915	0.0168239	0.00878762	0.013645	0.00331408	0.00277186	0.00281673	0.00262539	0.00182627	0.00620384	0.00664485	0.00603783	0.00710739	0.00751948	0.058258	0.037927	0.0313717	0.0488175	0.0320286	0.0305585	0.0165806	0.0206225	0.0251049	0.0259357
Solirubrobacter	0.0508134	0.0501473	0.0481694	0.0418739	0.0416278	0.00113048	0.00192964	0.00222791	0.00150718	0.00188633	0.0353949	0.0331438	0.0283029	0.0309172	0.0286417	7.313e-05	0	0.00028489	0	0	0.00254277	0.0035374	0.00541993	0.00228204	0.00329937	0.00522533	0.003058	0.00550993	0.00611141	0.00728311
Gaiella	0.0264122	0.0231631	0.020644	0.0188789	0.0232301	0.00538174	0.0065225	0.00800591	0.00725489	0.00678725	0.0239002	0.0239517	0.0149121	0.0264743	0.0215717	0.00503376	0.00363964	0.00484313	0.00522973	0.00625367	0.00842574	0.00512256	0.00378685	0.00605518	0.00535305	0.00549483	0.0036975	0.00736424	0.00804462	0.00703482
MND1	0.0298416	0.0279013	0.0266797	0.024499	0.0266143	0.00227689	0.00465665	0.00828701	0.00250345	0.00765108	0.0169137	0.0273395	0.0167799	0.0237754	0.0306849	0.00026814	0.00053426	0.00020218	0.00027724	0.00022604	0.00349066	0.00250288	0.00274546	0.00691095	0.00237914	0.00739632	0.00751128	0.00883444	0.00532744	0.00744864
Blastococcus	0.0144719	0.016424	0.025519	0.0137601	0.0131207	0.00159223	0.00151501	0.00236325	0.0015455	0.00280305	0.0241241	0.0146174	0.0385154	0.0123008	0.0181904	0	0	0.00052383	0	0.00033152	0.00977988	0.0121974	0.0167331	0.0096468	0.00813619	0.0151669	0.00591833	0.0145828	0.0121159	0.0159215
MB-A2-108	0.0351564	0.0220654	0.0205114	0.0185491	0.032809	0.00283417	0.00326922	0.00411227	0.0036019	0.00262675	0.0275277	0.0344705	0.0140234	0.0310458	0.0293831	0	0.00022261	0.00029408	0.00025204	0.00022604	0.0007523	0.00076755	0.00048519	0.00097246	0.00071823	0.0012427	0.00053486	0.0013245	0.00116705	0.00158284
Subgroup_7	0.0143103	0.0147566	0.011491	0.0163063	0.0159886	0.00265902	0.0043696	0.00551773	0.00376795	0.00535928	0.0192575	0.0230751	0.0246728	0.0183778	0.0215536	0.00460717	0.00484173	0.00562428	0.00520453	0.00711261	0.00308442	0.00350403	0.00560927	0.00300814	0.00520716	0.00564456	0.0063718	0.00678146	0.0066014	0.00614512
Nocardioides	0.0114914	0.0146315	0.0150063	0.0122429	0.0117585	0.00745164	0.00645871	0.00501801	0.00531344	0.00405472	0.0138684	0.0106136	0.0142343	0.010116	0.0130551	0.00019501	0.00031165	0.00016542	0.00020163	0	0.00984006	0.0141496	0.010189	0.0141201	0.00654262	0.0131008	0.00642993	0.010596	0.012009	0.0141214
SC-I-84	0.00118505	0.00068086	0.00106122	0.00139844	0.00107547	0.00474485	0.00317354	0.00291503	0.00578603	0.00389606	0.00076134	0.00099502	0.00043682	0.00080781	0.00028931	0.0325671	0.0385001	0.0519786	0.0522469	0.0451319	0.00124882	0.00111795	0.00093488	0.00023339	0.00102123	0.00061386	0.00102321	0.0010596	0.0011136	0.00087935
Ellin6067	0.00316012	0.00434916	0.00363136	0.00393145	0.00404376	0.00702173	0.0178771	0.0202803	0.00919634	0.0139976	0.00586681	0.00644397	0.00474476	0.00802306	0.00813684	0.00085318	0.00182539	0.00231588	0.00151221	0.00223023	0.0089373	0.0102618	0.011538	0.0113065	0.0121314	0.0123521	0.0132785	0.0121192	0.0128999	0.012642
Pedosphaeraceae	0.002406	0.00332092	0.00265305	0.00253301	0.00154868	0.00377358	0.0134118	0.0120974	0.00315486	0.0050067	0.00217953	0.0026534	0.00167196	0.00189102	0.00405034	0.0234137	0.0296291	0.0204569	0.0217758	0.029882	0.00416773	0.00497238	0.00504124	0.00529018	0.00753019	0.00660278	0.00534859	0.00717881	0.00571943	0.00405537
JG30-KF-CM45	0.0159263	0.0150345	0.0158354	0.019367	0.0180822	0.00611416	0.00223264	0.00238408	0.00439381	0.00227417	0.0044337	0.00563847	0.0049707	0.00596681	0.00540648	0.00025595	0.00018922	0.00259158	0.00066789	0.00076852	0.0113898	0.0131985	0.00762103	0.0135366	0.00428693	0.0144483	0.00394168	0.0067947	0.0107707	0.0148973
Arenimonas	0.00023342	0.00037517	0.00031505	0.0005541	0.00025811	0.0300454	0.0166332	0.019666	0.0408599	0.0180876	0.00055235	0.00073442	0.000241	0.0005875	0.00034356	0.00018282	0.00114643	0.00081791	0.00023943	0.0006329	0.0120217	0.0128481	0.00675716	0.00973757	0.00946043	0.00747118	0.0101972	0.00811921	0.00803571	0.00655894
Candidatus_Koribacter	0	0	0	0	0	0	0.00012758	5.205e-05	0	3.526e-05	0	0	0	0	0	0.0543963	0.0466141	0.0336078	0.0513018	0.0352165	0	0	0	0	0.00013467	7.486e-05	0	0	3.564e-05	3.104e-05
Subgroup_17	0.0138794	0.0139229	0.0132321	0.0132719	0.0154868	0.00369397	0.00814914	0.00860974	0.00413835	0.00650518	0.00950931	0.0145226	0.00735062	0.0152016	0.0134348	0.00127977	0.00107965	0.00194828	0.00180205	0.00144663	0.00260295	0.00308688	0.00152657	0.00427882	0.00378193	0.00748615	0.00699967	0.00761589	0.00522945	0.00678653
Others	0.625597	0.643925	0.65386	0.66737	0.636219	0.853531	0.798058	0.792315	0.81965	0.818031	0.679057	0.664345	0.727048	0.685081	0.675159	0.727385	0.745147	0.748837	0.718073	0.712663	0.796669	0.827084	0.775854	0.822169	0.778707	0.813939	0.833484	0.798066	0.795446	0.807329

## Sheet: NCnode
Node Name	node.degree	node.betw	node.stress	node.evcent	Clustering.Coefficient
g__AT-s3-28	1	0	0	1.15263e-26	0
g__Paludibaculum	2	88	450	4.58521e-13	0
g__11-24	1	0	0	3.0114e-71	0
g__unclassified_f__Blastocatellaceae	1	0	0	3.0114e-71	0
g__uncultured_f__Blastocatellaceae	3	4	8	8.83427e-27	0.666667
g__RB41	2	0	0	2.8387e-32	1
g__unclassified_c__Blastocatellia_Subgroup_4	3	10	42	4.61213e-17	0.666667
g__Subgroup_7	1	0	0	6.78108e-56	0
g__Subgroup_11	2	0	0	6.3864e-37	1
g__Subgroup_22	7	124.89	316	0.323304	0.0952381
g__Subgroup_25	2	0	0	3.96332e-33	1
g__Subgroup_10	1	0	0	3.0114e-71	0
g__unclassified_p__Acidobacteria	2	0	0	1.52696e-40	1
g__CL500-29_marine_group	2	20	21	3.95375e-26	0
g__Ilumatobacter	5	42.7333	199	3.89361e-12	0.3
g__unclassified_f__Ilumatobacteraceae	2	16	16	3.37384e-40	0
g__uncultured_f__Ilumatobacteraceae	1	0	0	7.93907e-17	0
g__Microtrichales	2	80	85	3.06476e-25	0
g__unclassified_o__Microtrichales	2	0	0	2.37492e-18	1
g__uncultured_o__Microtrichales	1	0	0	3.0114e-71	0
g__unclassified_c__Acidimicrobiia	1	0	0	5.36493e-40	0
g__Bifidobacterium	1	0	0	3.0114e-71	0
g__Mycobacterium	3	2	2	7.47263e-37	0.333333
g__Nocardia	2	0	0	1.44737e-16	1
g__Rhodococcus	2	2.66667	8	3.64889e-26	0
g__Cryptosporangium	4	8	8	1.09465e-32	0.166667
g__Blastococcus	4	215	953	1.32876e-15	0.166667
g__Geodermatophilus	3	264	1248	1.2514e-14	0.333333
g__Modestobacter	2	0	0	1.07225e-25	1
g__unclassified_f__Geodermatophilaceae	3	0.5	1	1.56968e-23	0.666667
g__Nakamurella	2	0	0	5.10074e-31	1
g__Sporichthya	1	0	0	1.14775e-15	0
g__uncultured_f__Sporichthyaceae	1	0	0	3.0114e-71	0
g__unclassified_o__Frankiales	4	348	1575	2.90846e-14	0.5
g__uncultured_o__Frankiales	2	0.5	1	4.2722e-31	0
g__Kineosporia	2	0	0	2.35121e-15	1
g__unclassified_f__Kineosporiaceae	1	0	0	6.78108e-56	0
g__Cellulomonas	1	0	0	1.15697e-26	0
g__unclassified_f__Intrasporangiaceae	2	0	0	1.17082e-23	1
g__Galbitalea	2	16	16	7.90165e-40	0
g__unclassified_f__Microbacteriaceae	3	18	22	1.83785e-15	0.333333
g__Arthrobacter	3	25.2	54	0.139655	0
g__Paenarthrobacter	2	0	0	1.52696e-40	1
g__Pseudarthrobacter	1	0	0	1.5992e-36	0
g__Cellulosimicrobium	2	0.566667	3	0.131572	0
g__Promicromonospora	2	0.5	1	4.2722e-31	0
g__unclassified_o__Micrococcales	1	0	0	6.78108e-56	0
g__Allocatelliglobosispora	2	3	3	3.54114e-36	0
g__Asanoa	2	0	0	1.52696e-40	1
g__Catellatospora	4	144	328	0.103179	0.333333
g__Catelliglobosispora	1	0	0	1.02198e-33	0
g__Dactylosporangium	4	139.5	693	2.18474e-14	0.666667
g__Luedemannella	1	0	0	3.0114e-71	0
g__Micromonospora	2	0	0	5.14034e-36	1
g__Rhizocola	2	0	0	4.90474e-16	1
g__Virgisporangium	5	18	47	5.77111e-16	0
g__unclassified_f__Micromonosporaceae	4	17	18	1.60393e-25	0.333333
g__uncultured_f__Micromonosporaceae	1	0	0	3.0114e-71	0
g__Aeromicrobium	3	1	2	1.39594e-25	0.666667
g__Kribbella	2	0	0	6.3864e-37	1
g__Marmoricola	3	78	324	1.71899e-16	0.333333
g__Nocardioides	2	0	0	2.43912e-14	1
g__uncultured_f__Propionibacteriaceae	1	0	0	3.44347e-37	0
g__unclassified_o__Propionibacteriales	2	88	204	4.09231e-16	0
g__Actinomycetospora	2	0	0	6.18139e-17	1
g__Actinophytocola	3	6	6	4.01453e-32	0.333333
g__Crossiella	3	0.5	1	1.56968e-23	0.666667
g__Lechevalieria	4	10.3333	43	5.64046e-17	0.666667
g__Pseudonocardia	2	25	25	8.80961e-40	0
g__Saccharomonospora	2	1.06667	4	1.59015e-12	0
g__unclassified_f__Pseudonocardiaceae	1	0	0	3.0114e-71	0
g__Streptomyces	1	0	0	6.78108e-56	0
g__unclassified_f__Streptomycetaceae	2	0	0	5.44953e-26	1
g__Planomonospora	1	0	0	2.34711e-33	0
g__Streptosporangium	2	0	0	6.18139e-17	1
g__Actinomadura	4	2	3	1.86718e-23	0.5
g__unclassified_f__Thermomonosporaceae	1	0	0	5.37576e-27	0
g__unclassified_c__Actinobacteria	2	1	1	6.78108e-56	0
g__Collinsella	4	67.3333	276	3.72069e-12	0.333333
g__MB-A2-108	4	126	144	7.39231e-25	0.166667
g__uncultured_f__Euzebyaceae	2	4	4	3.58817e-45	0
g__Rubrobacter	1	0	0	2.81988e-26	0
g__Gaiella	1	0	0	1.15263e-26	0
g__Conexibacter	1	0	0	3.0114e-71	0
g__Parviterribacter	2	0	0	1.52696e-40	1
g__Patulibacter	3	3	6	3.93985e-18	0.666667
g__Solirubrobacter	1	0	0	3.0114e-71	0
g__unclassified_f__Solirubrobacteraceae	2	88	180	0.00131049	0
g__unclassified_c__Solirubrobacterales	1	0	0	3.0114e-71	0
g__unclassified_c__Thermoleophilia	4	116	224	6.79657e-14	0.166667
g__unclassified_p__Actinobacteria	1	0	0	3.0114e-71	0
g__Armatimonadales	2	0.566667	3	0.131572	0
g__Chthonomonas	1	0	0	5.0342e-14	0
g__Chthonomonadales	1	0	0	3.0114e-71	0
g__uncultured_p__Armatimonadetes	5	11.1548	36	0.180483	0
g__Candidatus_Caldatribacterium	1	0	0	2.2034e-26	0
g__BRC1	2	21	21	5.36493e-40	0
g__Bacteroides	1	0	0	1.67513e-16	0
g__unclassified_o__Bacteroidales	2	140	624	1.98849e-13	0
g__Ferruginibacter	3	1.5	3	2.90145e-12	0.666667
g__Flavisolibacter	2	0	0	1.52696e-40	1
g__Flavitalea	3	8	8	4.68135e-33	0.333333
g__Niastella	1	0	0	3.0114e-71	0
g__Pseudoflavitalea	2	0	0	3.88312e-16	1
g__Segetibacter	2	2.66667	8	3.64889e-26	0
g__Terrimonas	3	4	4	6.24201e-36	0.333333
g__UTBCD1	1	0	0	6.78108e-56	0
g__unclassified_f__Chitinophagaceae	6	39.3333	102	4.05815e-15	0.2
g__uncultured_f__Chitinophagaceae	2	24	24	6.05224e-40	0
g__uncultured_f__Saprospiraceae	1	0	0	6.78108e-56	0
g__Adhaeribacter	1	0	0	3.0114e-71	0
g__Hymenobacter	1	0	0	5.7791e-39	0
g__Nibribacter	2	0	0	1.52696e-40	1
g__Chryseolinea	2	0	0	4.60703e-25	1
g__Ohtaekwangia	1	0	0	3.0114e-71	0
g__unclassified_f__Microscillaceae	2	0	0	2.43912e-14	1
g__uncultured_f__Microscillaceae	2	105	220	0.00607053	0
g__uncultured_f__Spirosomaceae	3	6	10	7.49989e-27	0.333333
g__Pedobacter	1	0	0	3.0114e-71	0
g__Solitalea	2	40	100	4.02068e-13	0
g__uncultured_f__Sphingobacteriaceae	3	239.667	1090	3.19943e-13	0
g__env.OPS_17	2	20	21	7.99855e-26	0
g__unclassified_o__Sphingobacteriales	3	184	364	1.90619e-13	0
g__Neochlamydia	2	0	0	3.88312e-16	1
g__uncultured_f__Anaerolineaceae	1	0	0	3.0114e-71	0
g__Litorilinea	1	0	0	1.08313e-40	0
g__uncultured_f__Caldilineaceae	1	0	0	3.0114e-71	0
g__RBG-13-54-9	4	139.5	693	2.18474e-14	0.666667
g__A4b	5	18.5	32	3.56418e-26	0
g__Candidatus_Chloroploca	1	0	0	1.8022e-21	0
g__Chloronema	1	0	0	1.59374e-13	0
g__FFCH7168	1	0	0	3.0114e-71	0
g__unclassified_f__Chloroflexaceae	3	17.8	44	5.24092e-16	0
g__Herpetosiphon	1	0	0	3.0114e-71	0
g__AKIW781	2	0	0	2.8387e-32	1
g__AKYG1722	1	0	0	1.33527e-17	0
g__JG30-KF-CM45	7	22.5	28	6.75719e-18	0.142857
g__S085	8	63.1	121	9.56235e-16	0.0357143
g__SAR202_clade	1	0	0	3.0114e-71	0
g__Gitt-GS-136	3	86	91	2.39029e-25	0
g__JG30-KF-CM66	1	0	0	6.8633e-26	0
g__KD4-96	2	20	21	1.94676e-25	0
g__C0119	2	0	0	2.8387e-32	1
g__OLB14	1	0	0	3.0114e-71	0
g__P2-11E	1	0	0	3.0114e-71	0
g__SHA-26	1	0	0	3.51279e-16	0
g__unclassified_p__Chloroflexi	3	0.5	1	2.77717e-12	0.666667
g__Chloroplast	2	6	6	4.47438e-45	0
g__Scytonema_UTEX_2349	2	0	0	1.52696e-40	1
g__uncultured_o__Nostocales	1	0	0	5.7791e-39	0
g__Leptolyngbya_EcFYyyy-00	2	1	1	6.78108e-56	0
g__Sericytochromatia	1	0	0	3.74025e-13	0
g__MVP-88	1	0	0	5.62011e-13	0
g__Lineage_IIa	3	35.8929	75	0.121721	0.333333
g__Lineage_IIb	1	0	0	3.0114e-71	0
g__Lineage_IIc	3	9.5	19	6.53388e-25	0.666667
g__Candidatus_Entotheonella	2	0	0	1.52696e-40	1
g__Entotheonellaceae	1	0	0	3.0114e-71	0
g__Helicobacter	2	238	1099	3.65855e-15	0
g__FBP	3	63.3333	140	2.72337e-15	0.333333
g__possible_genus_04	4	46.6262	102	0.163641	0
g__Tumebacillus	1	0	0	1.79496e-14	0
g__Bacillus	3	13.9	28	2.7353e-16	0
g__Geobacillus	1	0	0	2.0366e-18	0
g__unclassified_f__Bacillaceae	2	1.06667	4	1.59015e-12	0
g__Aneurinibacillus	2	4	4	5.58584e-33	0
g__Thermoactinomyces	1	0	0	1.02198e-33	0
g__Lactobacillus	3	1.5	2	6.32796e-31	0.333333
g__Clostridium_sensu_stricto_1	1	0	0	1.06185e-13	0
g__Agathobacter	3	12	15	6.60216e-26	0.333333
g__Anaerostipes	2	3.4	14	4.44702e-16	0
g__Dorea	3	12	18	7.72219e-27	0.333333
g__Fusicatenibacter	4	9	9	7.52887e-39	0
g__Lachnospiraceae_NK4A136_group	2	7	11	2.29916e-26	0
g__Eubacterium_hallii_group	4	330.733	1147	3.5245e-12	0.333333
g__unclassified_f__Lachnospiraceae	1	0	0	3.0114e-71	0
g__Romboutsia	2	0	0	1.52696e-40	1
g__Faecalibacterium	2	6	6	4.47438e-45	0
g__Subdoligranulum	1	0	0	8.87062e-27	0
g__Erysipelotrichaceae_UCG-003	2	0	0	1.52696e-40	1
g__unclassified_f__Erysipelotrichaceae	2	1	1	6.78108e-56	0
g__unclassified_p__Firmicutes	2	2.66667	8	3.64889e-26	0
g__BD2-11_terrestrial_group	1	0	0	3.0114e-71	0
g__unclassified_f__Gemmatimonadaceae	3	6	6	4.01453e-32	0.333333
g__uncultured_f__Gemmatimonadaceae	1	0	0	3.0114e-71	0
g__Longimicrobiaceae	6	56.1667	91	4.25513e-15	0.266667
g__Longimicrobium	4	6.1	15	0.265285	0.333333
g__S0134_terrestrial_group	1	0	0	3.0114e-71	0
g__Latescibacteria	2	0	0	1.52696e-40	1
g__Nitrospira	3	0.5	1	3.98896e-18	0.666667
g__Omnitrophicaeota	2	0	0	3.46277e-21	1
g__Parcubacteria	2	4.67143	30	0.161031	0
g__uncultured_f__Phycisphaeraceae	5	37.2548	112	0.294822	0.1
g__BD7-11	2	0	0	2.35121e-15	1
g__OM190	1	0	0	3.0114e-71	0
g__AKYG587	2	0	0	5.14034e-36	1
g__CL500-3	4	8.92143	48	0.2842	0.5
g__SM1A02	4	43.8333	114	2.12805e-12	0
g__WD2101_soil_group	4	146	157	4.83562e-25	0
g__Pla3_lineage	2	69	138	0.000282902	0
g__Pla4_lineage	2	84	198	1.3099e-16	0
g__uncultured_f__Gemmataceae	2	6	8	1.42604e-27	0
g__Singulisphaera	5	72.7	202	3.89305e-12	0.2
g__unclassified_f__Isosphaeraceae	1	0	0	5.7791e-39	0
g__uncultured_f__Isosphaeraceae	1	0	0	3.0114e-71	0
g__uncultured_c__Planctomycetacia	4	18.3333	67	4.64965e-17	0.333333
g__Craurococcus	2	7	7	3.23691e-26	0
g__Roseomonas	2	3.4	14	4.44702e-16	0
g__Skermanella	3	17	17	7.89908e-26	0
g__uncultured_f__Azospirillaceae	3	56	59	6.2499e-26	0
g__uncultured_o__Azospirillales	1	0	0	0.0288059	0
g__PMMR1	4	70.3333	181	5.79009e-17	0.333333
g__uncultured_f__Caulobacteraceae	2	38	40	9.82084e-26	0
g__Hirschia	1	0	0	3.0114e-71	0
g__SWB02	1	0	0	1.99783e-26	0
g__Dongia	2	5	5	2.41427e-33	0
g__uncultured_o__Elsterales	1	0	0	1.99129e-45	0
g__Constrictibacter	3	90.5	209	1.31586e-15	0
g__Reyranella	3	27	27	9.42608e-40	0
g__uncultured_f__Reyranellaceae	1	0	0	2.27956e-39	0
g__Methylobacterium	2	0	0	1.52696e-40	1
g__Microvirga	1	0	0	4.39389e-26	0
g__Neo-b11	3	378.833	1681	1.49467e-13	0
g__Psychroglaciecola	1	0	0	2.53672e-40	0
g__unclassified_f__Beijerinckiaceae	2	0	0	1.17082e-23	1
g__uncultured_f__Beijerinckiaceae	2	20	21	2.51613e-26	0
g__Devosia	2	10	14	3.35953e-27	0
g__Pedomicrobium	1	0	0	3.0114e-71	0
g__KF-JG30-B3	1	0	0	3.0114e-71	0
g__Labrys	1	0	0	3.0114e-71	0
g__uncultured_f__Methyloligellaceae	3	11	13	3.20421e-26	0
g__Ensifer	1	0	0	1.99129e-45	0
g__Mesorhizobium	3	7	8	1.2293e-25	0.333333
g__Phyllobacterium	1	0	0	6.78108e-56	0
g__Bauldia	1	0	0	3.0114e-71	0
g__unclassified_f__Rhizobiales_Incertae_Sedis	2	9	9	2.53672e-40	0
g__Bradyrhizobium	2	9	9	4.45697e-40	0
g__Rhodoplanes	2	0	0	1.52696e-40	1
g__Starkeya	3	9.5	19	6.53388e-25	0.666667
g__unclassified_f__Xanthobacteraceae	3	114	483	5.26427e-16	0.333333
g__Mitochondria	1	0	0	3.0114e-71	0
g__Altererythrobacter	1	0	0	2.8609e-26	0
g__unclassified_f__Sphingomonadaceae	2	0	0	1.52696e-40	1
g__uncultured_o__Thalassobaculales	2	3.4	14	4.44702e-16	0
g__Candidatus_Alysiosphaera	1	0	0	2.82337e-26	0
g__uncultured_c__Alphaproteobacteria	2	48	94	6.1066e-05	0
g__OM27_clade	3	4	8	8.83427e-27	0.666667
g__uncultured_f__Desulfarculaceae	1	0	0	3.0114e-71	0
g__MBNT15	3	2	4	7.19618e-26	0.666667
g__27F-1492R	5	432.333	1481	1.41624e-12	0
g__Archangium	1	0	0	3.0114e-71	0
g__unclassified_f__Archangiaceae	2	1	1	6.78108e-56	0
g__BIrii41	1	0	0	3.0114e-71	0
g__Blfdi19	2	68	72	1.30082e-25	0
g__Haliangium	2	25	48	1.31554e-05	0
g__Myxococcus	1	0	0	2.0366e-18	0
g__unclassified_f__Myxococcaceae	2	4	4	3.58817e-45	0
g__uncultured	2	0	0	1.52696e-40	1
g__Nannocystis	2	0	0	3.23886e-18	1
g__unclassified_f__Nannocystaceae	5	140.533	478	4.31552e-12	0.2
g__P3OB-42	1	0	0	3.0114e-71	0
g__Phaselicystis	2	0	0	0.0270824	1
g__Jahnella	1	0	0	3.0114e-71	0
g__Pajaroellobacter	1	0	0	3.0114e-71	0
g__unclassified_f_Polyangiaceae	2	0	0	1.44737e-16	1
g__uncultured_f__Polyangiaceae	2	0	0	7.93295e-33	1
g__Sandaracinus	3	3	6	3.93985e-18	0.666667
g__uncultured_f__Sandaracinaceae	1	0	0	6.78108e-56	0
g__VHS-B3-70	2	0	0	1.52696e-40	1
g__Vulgatibacter	1	0	0	3.0114e-71	0
g__bacteriap25	2	20	21	9.623e-26	0
g__mle1-27	10	74.0452	230	0.457397	0.0888889
g__unclassified_o__Myxococcales	3	0	0	1.92315e-14	1
g__uncultured_o__Myxococcales	1	0	0	3.39259e-26	0
g__NB1-j	1	0	0	3.0114e-71	0
g__0319-6G20	5	5.5	7	5.59044e-21	0.3
g__Oligoflexus	1	0	0	3.0114e-71	0
g__uncultured_f__Oligoflexaceae	1	0	0	3.0114e-71	0
g__unclassified_c__Deltaproteobacteria	1	0	0	3.0114e-71	0
g__Sulfurifustis	3	1.5	2	6.32796e-31	0.333333
g__A21b	1	0	0	3.0114e-71	0
g__B1-7BS	1	0	0	1.02829e-12	0
g__Lautropia	6	39.9214	116	0.353442	0.266667
g__Leptothrix	2	1	1	6.78108e-56	0
g__Massilia	1	0	0	3.0114e-71	0
g__Polaromonas	2	0	0	7.93295e-33	1
g__Ramlibacter	2	364	1628	4.71588e-14	0
g__Rhizobacter	3	2.15	6	0.182938	0.333333
g__unclassified_f__Burkholderiaceae	1	0	0	3.0114e-71	0
g__uncultured_f__Burkholderiaceae	1	0	0	3.0114e-71	0
g__Ellin6067	1	0	0	3.0114e-71	0
g__IS-44	2	0	0	1.52696e-40	1
g__MND1	3	8	8	4.68135e-33	0.333333
g__mle1-7	1	0	0	3.0114e-71	0
g__oc32	1	0	0	6.78108e-56	0
g__unclassified_f__Nitrosomonadaceae	3	10	42	4.61213e-17	0.666667
g__SC-I-84	1	0	0	3.0114e-71	0
g__TRA3-20	1	0	0	3.0114e-71	0
g__CCD24	3	120	258	0.0281204	0.333333
g__Aquicella	1	0	0	3.0114e-71	0
g__uncultured_f__Diplorickettsiaceae	1	0	0	5.19791e-16	0
g__Escherichia-Shigella	3	24	40	3.60777e-16	0.333333
g__Acidibacter	1	0	0	3.0114e-71	0
g__Candidatus_Ovatusbacter	2	0	0	3.23886e-18	1
g__Methylobacter	1	0	0	6.78108e-56	0
g__SZB85	2	8	18	3.56579e-16	0
g__wb1-P19	1	0	0	5.23689e-28	0
g__BIyi10	1	0	0	4.59961e-33	0
g__R7C24	2	16.6667	56	1.51991e-15	0
g__Polycyclovorans	4	1.5	3	5.15109e-21	0.5
g__Steroidobacter	2	0	0	1.52696e-40	1
g__unclassified_f__Steroidobacteraceae	1	0	0	3.0114e-71	0
g__uncultured_f__Steroidobacteraceae	1	0	0	3.0114e-71	0
g__uncultured_f__Rhodanobacteraceae	1	0	0	2.7542e-27	0
g__Arenimonas	1	0	0	1.39389e-26	0
g__Luteimonas	4	20.8381	62	0.249031	0.166667
g__Lysobacter	1	0	0	2.71349e-06	0
g__Pseudoxanthomonas	5	429.167	1399	6.03469e-13	0
g__unclassified_f__Xanthomonadaceae	2	0	0	3.46277e-21	1
g__uncultured_c__Gammaproteobacteria	4	2.2	9	0.2437	0.166667
g__unclassified_p__Proteobacteria	1	0	0	3.0114e-71	0
g__Rokubacteriales	2	38	40	1.98678e-25	0
g__Candidatus_Udaeobacter	2	0	0	2.8387e-32	1
g__Chthoniobacter	2	78	190	5.36501e-17	0
g__Lacunisphaera	4	8.5	18	2.94552e-26	0
g__Opitutus	2	0	0	3.46277e-21	1
g__unclassified_f__Opitutaceae	2	0	0	1.72325e-15	1
g__ADurb.Bin063-1	1	0	0	1.65106e-26	0
g__unclassified_f__Pedosphaeraceae	2	5	5	2.41427e-33	0
g__S-BQ2-57_soil_group	2	4	4	7.52887e-39	0
g__Roseimicrobium	1	0	0	0.0337532	0
g__uncultured_f__Verrucomicrobiaceae	4	8	10	7.95305e-26	0.333333
g__WPS-2	1	0	0	3.0114e-71	0

## Sheet: MCnode
Name	node.degree	node.betw	node.stress	node.evcent	Clustering.Coefficient
g__Marine_Group_II	6	10.9987	139	0.157872	0.4
g__AT-s3-28	2	98	119	2.95733e-70	0
g__uncultured_o__Acidobacteriales	2	89	821	0.00896702	0
g__Candidatus_Solibacter	3	0	0	5.11204e-11	1
g__Paludibaculum	1	0	0	6.80422e-72	0
g__11-24	1	0	0	6.92396e-14	0
g__Blastocatella	5	10.2027	182	0.150017	0.3
g__Stenotrophobacter	2	0	0	0.00996616	1
g__unclassified_f__Blastocatellaceae	2	0	0	0.00996616	1
g__uncultured_f__Blastocatellaceae	11	2199.72	47292	1.51173e-10	0.0909091
g__DS-100	2	1.75	7	2.31517e-69	0
g__Elev-16S-573	1	0	0	1.29585e-159	0
g__RB41	5	101	119	7.62065e-71	0.1
g__Subgroup_11	1	0	0	2.96523e-06	0
g__Subgroup_18	5	494	3429	1.56746e-13	0
g__Subgroup_22	6	830.833	6422	1.4824e-11	0
g__Subgroup_5	3	699.476	15780	2.2174e-11	0
g__Subgroup_6	6	8.25147	36	8.14823e-11	0.666667
g__Luteitalea	10	311.847	2902	0.264255	0.444444
g__Vicinamibacter	1	0	0	1.53586e-07	0
g__unclassified_p__Acidobacteria	5	34.2138	258	0.0260248	0.3
g__0319-7L14	1	0	0	1.29585e-159	0
g__uncultured_o__Actinomarinales	4	50	1140	2.867e-11	0.666667
g__IMCC26256	1	0	0	1.25327e-134	0
g__Iamia	11	498.229	7521	1.83624e-10	0.363636
g__Ilumatobacter	5	104.836	764	0.000136566	0.4
g__unclassified_f__Ilumatobacteraceae	1	0	0	1.53508e-69	0
g__uncultured_f__Ilumatobacteraceae	14	371.765	6564	1.85914e-10	0.175824
g__unclassified_o__Microtrichales	2	1	1	1.25327e-134	0
g__uncultured_c__Acidimicrobiia	1	0	0	1.29585e-159	0
g__Bifidobacterium	2	0	0	1.21209e-109	1
g__Mycobacterium	3	800.5	4213	0.00383473	0
g__Acidothermus	2	87.8095	1062	2.10316e-11	0
g__Jatrophihabitans	3	89	2162	7.57067e-08	0.333333
g__Blastococcus	3	291.5	507	0.00423119	0.333333
g__Geodermatophilus	3	987.967	14512	0.003856	0.333333
g__Modestobacter	1	0	0	1.25327e-134	0
g__Sporichthya	1	0	0	1.25327e-134	0
g__uncultured_f__Sporichthyaceae	1	0	0	1.29585e-159	0
g__uncultured_o__Frankiales	2	0	0	6.80521e-06	1
g__Angustibacter	5	180.596	3845	0.0246393	0.2
g__Actinotalea	8	84.3827	1081	0.217834	0.5
g__unclassified_f__Intrasporangiaceae	1	0	0	1.29585e-159	0
g__Agromyces	10	529.231	8426	0.119062	0
g__unclassified_f__Microbacteriaceae	5	11	11	2.05811e-74	0.3
g__Arthrobacter	3	19.9136	315	7.60435e-05	0.666667
g__Paenarthrobacter	2	576	4098	1.1574e-12	0
g__Pseudarthrobacter	1	0	0	0.00466822	0
g__unclassified_f__Micrococcaceae	9	43.3572	402	0.225204	0.5
g__Promicromonospora	2	0	0	5.84917e-05	1
g__unclassified_o__Micrococcales	2	0	0	1.21209e-109	1
g__Asanoa	3	101	702	4.85612e-15	0.333333
g__Luedemannella	2	101	702	3.22214e-14	0
g__Micromonospora	3	111.75	147	2.57115e-69	0
g__Rhizocola	14	1301.32	18097	0.0794782	0.021978
g__Virgisporangium	4	66.1667	2472	2.08529e-12	0.5
g__uncultured_f__Micromonosporaceae	1	0	0	1.29585e-159	0
g__Aeromicrobium	2	101	754	3.54841e-12	0
g__Marmoricola	5	17.7333	140	3.63036e-11	0.5
g__Nocardioides	10	56.9023	601	0.231162	0.377778
g__Tenggerimyces	1	0	0	6.32223e-75	0
g__unclassified_f__Nocardioidaceae	5	735.083	9547	6.76925e-05	0.3
g__Jiangella	1	0	0	1.29585e-159	0
g__unclassified_f__Propionibacteriaceae	2	1	1	1.25327e-134	0
g__uncultured_f__Propionibacteriaceae	1	0	0	0.00102541	0
g__unclassified_o__Propionibacteriales	3	154.833	4927	1.00271e-11	0
g__Actinomycetospora	2	0.333333	1	3.14167e-73	0
g__Actinophytocola	10	857.687	19387	2.28907e-12	0.288889
g__Crossiella	2	101	858	3.52962e-12	0
g__Kibdelosporangium	8	347.057	6351	0.0418964	0.107143
g__Lechevalieria	1	0	0	1.29585e-159	0
g__Prauserella	4	28.2037	687	9.45294e-11	0.166667
g__Pseudonocardia	2	0	0	1.21209e-109	1
g__Saccharothrix	2	0	0	2.22022e-73	1
g__unclassified_f__Pseudonocardiaceae	1	0	0	1.25327e-134	0
g__Streptomyces	1	0	0	1.25327e-134	0
g__unclassified_f__Streptomycetaceae	10	204.413	13845	5.46491e-13	0.177778
g__Actinocorallia	1	0	0	1.25327e-134	0
g__FFCH16263	1	0	0	1.25327e-134	0
g__MB-A2-108	15	1080.1	19692	2.13227e-10	0.152381
g__uncultured_f__Euzebyaceae	1	0	0	1.29585e-159	0
g__Gaiella	4	50	1140	2.867e-11	0.666667
g__unclassified_o__Gaiellales	2	0	0	2.22022e-73	1
g__uncultured_o__Gaiellales	3	278.162	1098	2.86813e-11	0.333333
g__67-14	2	1	1	1.25327e-134	0
g__JCM_18997	3	20	23	5.50139e-71	0.333333
g__Parviterribacter	3	419.417	785	8.09818e-05	0.333333
g__Patulibacter	1	0	0	1.25327e-134	0
g__unclassified_o__Solirubrobacterales	1	0	0	1.25327e-134	0
g__uncultured_c__Thermoleophilia	5	101.333	1164	6.11545e-11	0.5
g__unclassified_p__Actinobacteria	1	0	0	4.7329e-12	0
g__Armatimonadales	4	297.333	5753	7.97448e-13	0.333333
g__Fimbriimonadaceae	2	0	0	1.21209e-109	1
g__uncultured_p__Armatimonadetes	1	0	0	1.29585e-159	0
g__BRC1	1	0	0	1.29115e-12	0
g__Alistipes	2	0.333333	1	3.14167e-73	0
g__Cnuella	3	46.8138	3759	6.14411e-13	0.333333
g__Flaviaesturariibacter	10	110.346	1108	0.281615	0.6
g__Flavisolibacter	3	0	0	3.4078e-11	1
g__Pseudoflavitalea	1	0	0	1.29585e-159	0
g__Segetibacter	10	102.593	1217	0.288963	0.622222
g__Terrimonas	1	0	0	1.53508e-69	0
g__unclassified_f__Chitinophagaceae	1	0	0	1.29585e-159	0
g__Rhodocytophaga	5	250.667	1420	6.72985e-06	0.5
g__Sporocytophaga	5	86.8994	929	0.129084	0.4
g__Hymenobacter	8	804.714	6740	0.182336	0.464286
g__Ohtaekwangia	4	369.667	2697	5.41147e-05	0.166667
g__uncultured_f__Spirosomaceae	1	0	0	1.29585e-159	0
g__unclassified_o__Cytophagales	1	0	0	1.53508e-69	0
g__unclassified_f__Sphingobacteriaceae	1	0	0	1.29585e-159	0
g__uncultured_f__Sphingobacteriaceae	7	630.03	4743	0.122589	0.047619
g__env.OPS_17	4	89.25	552	1.37841e-06	0.333333
g__uncultured	4	175.906	1144	0.0506599	0.333333
g__Neochlamydia	1	0	0	1.25327e-134	0
g__cvE6	3	656	3530	4.97185e-05	0.333333
g__uncultured_f__Ardenticatenaceae	2	2.28571	21	0.0169042	0
g__uncultured_o__Ardenticatenales	6	39.0887	767	1.28779e-10	0.333333
g__A4b	2	6	6	6.49044e-75	0
g__SBR1031	2	0	0	1.21209e-109	1
g__Candidatus_Chlorothrix	3	699.476	15780	2.2174e-11	0
g__Chloronema	3	0	0	1.07702e-06	1
g__Herpetosiphon	4	177	1103	6.96072e-06	0.166667
g__AKIW781	4	396.698	1473	0.000522715	0.5
g__S085	3	0	0	3.4078e-11	1
g__Gitt-GS-136	5	77.7934	346	5.12464e-11	0.4
g__JG30-KF-CM66	1	0	0	1.29585e-159	0
g__KD4-96	6	59.4344	331	9.42123e-11	0.533333
g__C0119	5	256	1427	6.66736e-06	0.2
g__OLB14	6	107.244	857	1.13975e-10	0.333333
g__P2-11E	4	103.91	2143	3.73556e-11	0
g__SHA-26	5	81.5926	1266	5.17543e-11	0.1
g__TK10	3	101	3295	8.29777e-13	0.333333
g__Chloroplast	2	0	0	7.26489e-12	1
g__Phormidesmis_ANT.L52.6	1	0	0	1.99378e-75	0
g__Microcoleus_PCC-7113	13	830.655	7914	1.84139e-10	0.141026
g__uncultured_f__Coleofasciculaceae	5	16	21	5.15127e-73	0.1
g__uncultured_o__Nostocales	3	200	1714	2.74112e-11	0.333333
g__Leptolyngbya_VRUC_135	3	0.333333	2	7.84435e-13	0.666667
g__Nodosilinea_PCC-7104	4	10	10	1.91349e-74	0.5
g__unclassified_c__Oxyphotobacteria	1	0	0	6.32223e-75	0
g__Sericytochromatia	1	0	0	1.25327e-134	0
g__Deinococcus	1	0	0	2.39264e-13	0
g__Truepera	5	180.596	3845	0.0246393	0.2
g__Lineage_IV	1	0	0	5.17153e-120	0
g__MVP-88	3	0	0	1.65508e-13	1
g__FBP	1	0	0	1.28098e-12	0
g__possible_genus_04	4	566.833	4031	0.029752	0.333333
g__uncultured_f__Fibrobacteraceae	6	756.506	9538	0.0232197	0.266667
g__Paenibacillus	2	89	821	0.00896702	0
g__Staphylococcus	1	0	0	1.67567e-15	0
g__Lactobacillus	5	46.5	360	1.19078e-06	0.4
g__Lactococcus	2	101	688	2.01835e-14	0
g__Streptococcus	1	0	0	1.13684e-71	0
g__Sulfobacillus	4	170	3234	1.29996e-06	0.333333
g__Agathobacter	7	101.315	1946	0.0722342	0.047619
g__Anaerostipes	3	32.8333	1645	2.70849e-12	0
g__Blautia	1	0	0	1.29585e-159	0
g__Fusicatenibacter	2	20	23	4.32975e-71	0
g__Romboutsia	3	0	0	1.76097e-74	1
g__Faecalibacterium	2	1	1	1.25327e-134	0
g__Ruminococcus_2	9	97.6157	1183	0.25818	0.583333
g__Eubacterium_coprostanoligenes_group	1	0	0	1.25327e-134	0
g__Turicibacter	1	0	0	1.25327e-134	0
g__Dialister	9	1056.98	21619	7.20743e-11	0.138889
g__AKAU4049	4	140.693	932	7.92194e-11	0.166667
g__BD2-11_terrestrial_group	1	0	0	5.17153e-120	0
g__Gemmatimonas	1	0	0	7.75584e-07	0
g__Gemmatirosa	1	0	0	6.15263e-16	0
g__uncultured_f__Gemmatimonadaceae	8	126.725	695	5.80333e-11	0.357143
g__Longimicrobiaceae	2	729	3872	0.000432817	0
g__Longimicrobium	3	47.5	90	1.46437e-05	0.333333
g__S0134_terrestrial_group	4	612.533	3297	0.0039515	0.333333
g__Leptospirillum	1	0	0	1.98595e-14	0
g__Candidatus_Pacebacteria	2	1.75	7	2.31517e-69	0
g__Candidatus_Jorgensenbacteria	2	1.5	3	3.24495e-73	0
g__Candidatus_Kaiserbacteria	1	0	0	1.29585e-159	0
g__Saccharimonadales	5	8.00183	629	2.00561e-13	0.7
g__SM1A02	1	0	0	1.53508e-69	0
g__WD2101_soil_group	1	0	0	2.6134e-12	0
g__Pla3_lineage	1	0	0	1.98595e-14	0
g__Pla4_lineage	1	0	0	1.25327e-134	0
g__uncultured_f__Gemmataceae	1	0	0	4.47198e-13	0
g__uncultured_f__Isosphaeraceae	5	760.039	5488	6.97061e-11	0.2
g__uncultured_c__Planctomycetacia	5	31.2161	728	1.17794e-10	0.3
g__vadinHA49	3	12.1857	49	0.019804	0
g__Belnapia	5	264.818	5546	0.0109299	0.4
g__Roseomonas	4	1.66667	4	1.74544e-06	0.666667
g__unclassified_f__Acetobacteraceae	5	79.1577	5663	9.24532e-13	0.4
g__Skermanella	3	44.1667	358	9.01554e-07	0.333333
g__uncultured_f__Azospirillaceae	3	0.833333	2	4.52995e-73	0.333333
g__uncultured_o__Azospirillales	4	18	36	1.28988e-69	0
g__PMMR1	2	0	0	9.52674e-14	1
g__Phenylobacterium	3	3	3	5.17153e-120	0
g__unclassified_f__Caulobacteraceae	1	0	0	2.55985e-70	0
g__Hirschia	2	1	1	1.25327e-134	0
g__Dongia	4	87.25	2161	3.35509e-07	0.5
g__Iodidimonas	7	101.371	1262	0.131197	0.285714
g__uncultured_f__Reyranellaceae	12	296.813	1051	0.265639	0.257576
g__Bosea	3	116	143	4.24375e-70	0
g__Methylobacterium	4	87.25	2161	3.35509e-07	0.5
g__Methylosinus	1	0	0	1.29585e-159	0
g__Microvirga	5	389.533	3360	0.0301878	0.3
g__Neo-b11	2	0	0	0.0508496	1
g__Psychroglaciecola	15	732.765	7793	0.30252	0.180952
g__alphaI_cluster	4	74.1577	5648	8.53674e-13	0.333333
g__unclassified_f__Beijerinckiaceae	5	10.6685	634	1.92663e-13	0.6
g__uncultured_f__Beijerinckiaceae	2	0	0	2.36895e-05	1
g__D05-2	4	346.333	7400	1.01105e-11	0.166667
g__Devosia	2	665	4872	1.90988e-12	0
g__Devosiaceae	2	89	1626	2.66123e-05	0
g__unclassified_f__Devosiaceae	12	367.708	4855	1.56412e-10	0.30303
g__Pedomicrobium	1	0	0	8.43547e-09	0
g__Labrys	2	1.75	7	2.31517e-69	0
g__Methyloceanibacter	2	87.8095	1062	2.10316e-11	0
g__unclassified_f__Methyloligellaceae	1	0	0	1.29585e-159	0
g__uncultured_f__Methyloligellaceae	1	0	0	1.29585e-159	0
g__Prosthecomicrobium	5	19.5087	313	0.12321	0.2
g__Allorhizobium-Neorhizobium-Pararhizobium-Rhizobium	2	1	1	1.25327e-134	0
g__Mesorhizobium	2	0	0	1.21209e-109	1
g__Phyllobacterium	2	0	0	1.21209e-109	1
g__unclassified_f__Rhizobiaceae	1	0	0	4.08241e-15	0
g__Bauldia	12	667.702	15012	1.62817e-10	0.166667
g__Nordella	1	0	0	7.74818e-12	0
g__uncultured_f__Rhizobiales_Incertae_Sedis	8	198.685	2621	1.0268e-10	0.357143
g__Rhodomicrobium	1	0	0	1.29585e-159	0
g__Bradyrhizobium	1	0	0	1.05132e-13	0
g__Pseudolabrys	1	0	0	1.29585e-159	0
g__Pseudorhodoplanes	1	0	0	1.25327e-134	0
g__Rhodoplanes	7	40.7069	291	1.08129e-10	0.571429
g__uncultured_f__Xanthobacteraceae	7	131.647	2300	8.767e-11	0.428571
g__unclassified_o__Rhizobiales	1	0	0	1.29585e-159	0
g__uncultured_o__Rhizobiales	6	204.667	7420	4.35881e-12	0.2
g__Rubellimicrobium	4	129.252	1260	0.00052222	0.5
g__unclassified_f__Rhodobacteraceae	1	0	0	1.29585e-159	0
g__Defluviicoccus	3	296.5	4867	0.00920286	0
g__Altererythrobacter	8	185.193	2715	1.49233e-10	0.214286
g__Sphingoaurantiacus	1	0	0	0.0088557	0
g__unclassified_f__Sphingomonadaceae	14	174.218	844	0.321847	0.296703
g__Candidatus_Alysiosphaera	3	46.8138	3759	6.14411e-13	0.333333
g__Geminicoccus	9	13.5527	195	0.260627	0.583333
g__unclassified_c__Alphaproteobacteria	4	9	12	4.80836e-73	0
g__uncultured_c__Alphaproteobacteria	5	656.25	8577	9.61743e-06	0.3
g__OM27_clade	1	0	0	1.29585e-159	0
g__uncultured_f__Desulfarculaceae	1	0	0	1.98595e-14	0
g__Desulfovibrio	3	577.667	13974	2.06269e-11	0
g__MBNT15	1	0	0	5.17153e-120	0
g__Anaeromyxobacter	4	160.576	3708	0.0217395	0.166667
g__Archangium	1	0	0	1.29585e-159	0
g__unclassified_f__Archangiaceae	1	0	0	1.25327e-134	0
g__Blfdi19	1	0	0	1.25327e-134	0
g__Myxococcus	1	0	0	0.000999133	0
g__uncultured_f__Myxococcaceae	1	0	0	7.42897e-07	0
g__P3OB-42	1	0	0	1.29585e-159	0
g__Phaselicystis	1	0	0	1.29585e-159	0
g__Pajaroellobacter	1	0	0	1.29585e-159	0
g__unclassified_f__Polyangiaceae	2	176	3250	0.000235875	0
g__uncultured_f__Polyangiaceae	2	101	1919	1.32257e-14	0
g__Sandaracinus	2	2.28571	21	0.0169042	0
g__uncultured_f__Sandaracinaceae	3	0	0	1.19061e-13	1
g__bacteriap25	2	0	0	5.11168e-71	1
g__mle1-27	1	0	0	1.25327e-134	0
g__unclassified_o__Myxococcales	4	348	6497	0.00209032	0
g__uncultured_o__Myxococcales	1	0	0	1.25327e-134	0
g__NB1-j	1	0	0	2.55722e-15	0
g__Oligoflexus	1	0	0	1.29585e-159	0
g__unclassified_f__Oligoflexaceae	6	1709.67	42754	9.01665e-12	0.133333
g__uncultured_f__Oligoflexaceae	3	584	4190	2.50234e-13	0
g__PB19	1	0	0	1.25327e-134	0
g__SAR324_cladeMarine_group_B	1	0	0	1.29585e-159	0
g__unclassified_c__Deltaproteobacteria	2	200	3836	1.02711e-13	0
g__Sulfurifustis	1	0	0	1.29585e-159	0
g__Cupriavidus	5	1087.55	14207	0.000457259	0.2
g__Massilia	5	200.333	1507	2.75571e-11	0.5
g__Methylibium	4	170	3234	1.29996e-06	0.333333
g__Ramlibacter	3	438.974	1223	6.7515e-05	0.333333
g__unclassified_f__Burkholderiaceae	2	0	0	4.78694e-15	1
g__Candidatus_Nitrotoga	2	207.5	4050	0.00908861	0
g__MM2	2	0	0	2.33134e-07	1
g__Methylobacillus	1	0	0	1.29585e-159	0
g__Methylotenera	3	3	6	4.60932e-73	0.333333
g__Nitrosospira	3	0	0	1.76097e-74	1
g__uncultured_o__Betaproteobacteriales	8	374.959	13110	2.01383e-12	0.25
g__CCD24	1	0	0	7.75584e-07	0
g__Cellvibrio	2	0	0	1.21209e-109	1
g__Aquicella	1	0	0	0.00023291	0
g__uncultured_f__Diplorickettsiaceae	1	0	0	1.29585e-159	0
g__Escherichia-Shigella	1	0	0	1.29585e-159	0
g__Acidibacter	7	403.057	5673	5.59259e-13	0.380952
g__Candidatus_Ovatusbacter	7	151.706	2906	1.23918e-10	0.285714
g__Legionella	8	189.292	3978	1.14433e-10	0.214286
g__Methylocaldum	1	0	0	0.000999133	0
g__Crenothrix	3	297	2100	3.2926e-14	0.333333
g__Methylobacter	6	99.7049	1644	5.52181e-11	0.533333
g__Methylomicrobium	7	342.271	8763	1.88845e-12	0.238095
g__Methylosarcina	1	0	0	1.29585e-159	0
g__Methylovulum	2	1	1	1.25327e-134	0
g__unclassified_o__Methylomonaceae	1	0	0	1.29585e-159	0
g__wb1-P19	2	0	0	1.21209e-109	1
g__PLTA13	3	3	10	1.15962e-12	0.333333
g__Acinetobacter	1	0	0	1.53508e-69	0
g__Pseudomonas	10	123	159	2.53816e-69	0
g__Polycyclovorans	2	1	1	1.25327e-134	0
g__Steroidobacter	2	1	1	1.25327e-134	0
g__unclassified_f__Rhodanobacteraceae	1	0	0	3.97484e-71	0
g__uncultured_f__Rhodanobacteraceae	1	0	0	1.29585e-159	0
g__Pseudoxanthomonas	5	94.0645	1416	4.94554e-11	0.6
g__Rehaibacterium	1	0	0	1.53508e-69	0
g__Silanimonas	1	0	0	1.29585e-159	0
g__unclassified_o__Xanthomonadales	2	1	1	1.25327e-134	0
g__unclassified_c__Gammaproteobacteria	5	7	9	5.62248e-73	0.1
g__Rokubacteriales	3	0	0	4.38406e-11	1
g__Chthoniobacter	1	0	0	1.29585e-159	0
g__Candidatus_Xiphinematobacter	4	17.3147	401	8.67039e-11	0.5
g__Lacunisphaera	4	255.833	5761	1.01907e-11	0
g__Opitutus	1	0	0	4.49578e-13	0
g__unclassified_f__Opitutaceae	2	665	4774	8.9783e-12	0
g__WS2	7	46.2346	622	0.177901	0.190476

## Sheet: NLnode
Node Name	node.degree	node.betw	node.stress	node.evcent	Clustering.Coefficient
g__AT-s3-28	16	764.961	881290	2.633e-06	0.283
g__Candidatus_Koribacter	20	7252.85	78659413	0.163	0.342
g__Bryobacter	6	4775.41	683732	0	0.4
g__Candidatus_Solibacter	2	0	0	0	1
g__Elev-16S-1166	4	629	764391	5.18e-13	0.333
g__PAUC26f	1	0	0	3.236e-11	0
g__Paludibaculum	5	2939.45	681252	2.254e-05	0.4
g__Subgroup_2	22	26421	305826257	0.129	0.138
g__11-24	6	363.486	20263	6.733e-09	0.466
g__Aridibacter	5	1076.37	230368	0.001	0.2
g__Blastocatella	3	3455.85	515933	1.314e-07	0.333
g__Stenotrophobacter	9	2703.48	3511134	1.998e-05	0.5
g__unclassified_f__Blastocatellaceae	3	627	146037	1.583e-07	0.333
g__uncultured_f__Blastocatellaceae	2	0	0	4.929e-13	1
g__DS-100	20	648.54	1866596	0.001	0.215
g__Elev-16S-573	17	1752.17	694513	2.415e-06	0.301
g__RB41	39	8015.78	58582175	0.037	0.229
g__unclassified_f__Blastocatellia_Subgroup_4	14	8.933	72	2.027e-06	0.362
g__Geothrix	1	0	0	4.103e-06	0
g__Holophagaceae	1	0	0	3.881e-210	0
g__unclassified_f__Holophagaceae	5	2981.38	981954	2.693e-06	0.4
g__uncultured_f__Holophagaceae	4	347.545	16345098	6.273e-07	0.666
g__Subgroup_7	9	655.593	183364	7.065e-05	0.555
g__Subgroup_11	7	8.422	847	0.012	0.571
g__Subgroup_17	15	2203.45	660861	0.019	0.361
g__Subgroup_22	11	3999.58	1555466	0.004	0.381
g__Subgroup_25	9	2320.43	484373	0	0.583
g__Subgroup_5	9	2825.34	38987994	0.001	0.361
g__Subgroup_6	4	252.465	5590	2.078e-05	0.833
g__Luteitalea	1	0	0	4.07e-09	0
g__Vicinamibacter	1	0	0	7.992e-111	0
g__Subgroup_9	8	1413.93	19514925	0.001	0.464
g__Subgroup_10	44	52922.6	419473091	8.098e-05	0.042
g__unclassified_p__Acidobacteria	1	0	0	1.557e-09	0
g__0319-7L14	9	8.547	848	0.014	0.722
g__uncultured-o__Actinomarinales	1	0	0	3.881e-210	0
g__IMCC26256	3	1252	201698	3.465e-06	0.333
g__Iamia	25	899.753	11362083	0.194	0.436
g__CL500-29_marine_group	2	0	0	0.003	1
g__Ilumatobacter	25	923.357	10770562	0.188	0.41
g__unclassified_f__Ilumatobacteraceae	2	8	8	1.7e-145	0
g__uncultured_f__Ilumatobacteraceae	9	935.171	2656045	0.001	0.638
g__IMCC26207	9	1482.56	331011	0	0.416
g__Sva0996_marine_group	1	0	0	8.023e-09	0
g__uncultured_f__Microtrichaceae	22	568.258	5113054	0.153	0.354
g__unclassified_Microtrichales	3	0.5	1	4.555e-06	0.666
g__uncultured_o__Microtrichales	21	2375.29	10602587	0.139	0.247
g__unclassified_c__Acidimicrobiia	6	636.533	424458	3.817e-05	0.6
g__uncultured_c__Acidimicrobiia	2	627	114745	6.387e-10	0
g__Corynebacterium_1	5	2232.87	327805	2.233e-06	0.4
g__Dietzia	4	434.7	12715536	5.106e-05	0.333
g__Mycobacterium	1	0	0	8.8e-132	0
g__Nocardia	25	32222.5	370538813	0.013	0.116
g__Rhodococcus	10	3498.61	296230	0.002	0.422
g__Acidothermus	8	8.422	847	0.013	0.678
g__Fodinicola	6	2146.35	5384008	0.014	0.333
g__Blastococcus	1	0	0	1.334e-07	0
g__Modestobacter	1	0	0	3.881e-210	0
g__unclassified_f__Geodermatophilaceae	41	6574.3	60978243	0.036	0.164
g__Nakamurella	26	3363.74	7164059	0.2	0.452
g__Sporichthya	2	0	0	4.323e-06	1
g__hgcI_clade	16	13533.4	134951828	0	0.116
g__uncultured_f__Sporichthyaceae	3	14	14	3.044e-145	0.333
g__unclassified_o__Frankiales	10	4212.78	12880452	0.016	0.488
g__uncultured_o__Frankiales	3	0.5	1	4.555e-06	0.666
g__Kineosporia	4	434.7	12715536	5.106e-05	0.333
g__Beutenbergia	11	312.384	1573279	0.005	0.581
g__Actinotalea	7	103.462	183077	1.084e-06	0.142
g__Cellulomonas	2	2496	476360	1.337e-05	0
g__unclassified_f__Cellulomonadaceae	14	8.933	72	2.027e-06	0.362
g__Demequina	13	2835.04	1034741	7.447e-06	0.551
g__unclassified_f__Demequinaceae	3	0	0	3.163e-07	1
g__Oryzihumus	4	1678.92	288950	1.897e-09	0.5
g__unclassified_f__Intrasporangiaceae	14	2063.64	1915297	0.026	0.362
g__uncultured_f__Intrasporangiaceae	3	0	0	3.163e-07	1
g__unclassified_f__Microbacteriaceae	12	1008.05	1923744	0.008	0.651
g__Arthrobacter	13	12.7	81	2.196e-05	0.269
g__Kocuria	5	857.57	237557	6.202e-06	0.3
g__Pseudarthrobacter	9	1001.74	10014051	3.538e-05	0.611
g__unclassified_f__Micrococcaceae	3	0	0	2.543e-133	1
g__Promicromonospora	11	2827.48	38987999	0.002	0.545
g__Sanguibacter	7	1856.83	94878	0	0.428
g__unclassified_o__Micrococcales	3	0	0	3.163e-07	1
g__Actinoplanes	1	0	0	1.618e-09	0
g__Luedemannella	12	103.553	183078	2.46e-06	0.712
g__Micromonospora	3	0.5	1	4.566e-06	0.666
g__unclassified_f__Micromonosporaceae	8	642.621	283933	0	0.642
g__PeM15	10	677.684	43651	0.039	0.488
g__Nocardioides	7	1542.08	123838	1.387e-07	0.428
g__unclassified_f__Nocardioidaceae	3	2496	386520	6.066e-08	0.333
g__Lechevalieria	3	5571	254092140	3.303e-08	0.333
g__Prauserella	10	2845.94	2392523	0.004	0.466
g__Pseudonocardia	1	0	0	1.115e-06	0
g__unclassified_f__Pseudonocardiaceae	2	758.924	129164	9.228e-10	0
g__Streptomyces	2	4	4	4.127e-164	0
g__unclassified_f__Streptomycetaceae	7	8.422	847	0.012	0.571
g__unclassified_Nocardiopsaceae	10	1413.93	19514925	0.001	0.666
g__unclassified_Actinobacteria	2	1321.78	18747422	7.208e-05	0
g__OPB41	26	1044.59	11422466	0.199	0.436
g__MB-A2-108	1	0	0	3.881e-210	0
g__Rubrobacter	3	0	0	0	1
g__Gaiella	1	0	0	5.682e-07	0
g__unclassified_o__Gaiellales	8	5463.71	5318550	0.001	0.392
g__uncultured_o__Gaiellales	1	0	0	3.881e-210	0
g__67-14	1	0	0	3.881e-210	0
g__Parviterribacter	5	5422.5	393488	3.109e-06	0.4
g__Solirubrobacter	4	252.465	5590	2.078e-05	0.833
g__unclassified_f__Solirubrobacteraceae	2	3621.98	391888	9.566e-07	0
g__uncultured_f__Solirubrobacteraceae	7	6910.54	883465	1.133e-06	0.285
g__uncultured_c__Thermoleophilia	5	302.391	38464	0.002	0.5
g__unclassified_p__Actinobacteria	8	622.171	103454	0.001	0.785
g__Armatimonadales	8	1107.44	167212	0	0.571
g__Chthonomonas	3	627	207851	8.031e-08	0.333
g__Chthonomonadales	18	5566.51	2164236	2.424e-06	0.267
g__Fimbriimonadaceae	1	0	0	1.105e-110	0
g__BRC1	3	5368.28	965033	5.029e-08	0
g__Bacteroidetes_BD2-2	2	2887.18	885993	3.298e-08	0
g__Bacteroidetes_vadinHA17	4	1439.23	592504	0	0.333
g__uncultured_f__Dysgonomonadaceae	4	8	14	3.342e-110	0.166
g__Mangroviflexus	5	943.829	378184	0	0.4
g__Cytophaga_xylanolytica_group	4	26	26	3.62e-145	0.166
g__Paludibacter	2	0	0	4.404e-154	1
g__BSV13	4	156.539	2573247	2.455e-07	0.5
g__Roseimarinus	1	0	0	4.691e-186	0
g__WCHB1-32	10	1869.47	2152893	0.007	0.333
g__uncultured_f__Prolixibacteraceae	5	71.111	444	0	0.6
g__Blvii28_wastewater-sludge_group	8	835.728	1306234	1.906e-05	0.535
g__uncultured_f__Rikenellaceae	9	2839.86	3594647	1.952e-05	0.305
g__SB-5	6	4.089	62	0.004	0.333
g__Macellibacteroides	1	0	0	4.103e-06	0
g__unclassified_o__Bacteroidales	4	769.497	318177	2.358e-06	0.5
g__37-13	8	8.422	847	0.013	0.678
g__Dinghuibacter	4	3105	3022590	8.686e-05	0.5
g__Ferruginibacter	1	0	0	6.815e-05	0
g__Flavihumibacter	16	5110.72	7194995	1.721e-05	0.308
g__Flavitalea	9	2838.83	3594645	1.952e-05	0.305
g__Lacibacter	2	0	0	7.258e-05	1
g__Parasegetibacter	4	124.2	4238512	5.321e-05	0.666
g__Sediminibacterium	3	0.714	16	0	0.333
g__Terrimonas	2	0	0	7.258e-05	1
g__UTBCD1	3	0	0	3.171e-07	1
g__unclassified_f__Chitinophagaceae	2	1875	289893	3.082e-09	0
g__uncultured_f__Chitinophagaceae	7	112.152	19904	4.798e-05	0.714
g__Haliscomenobacter	14	3877.49	6675222	0.017	0.45
g__Lewinella	3	0	0	5.141e-12	1
g__Phaeodactylibacter	1	0	0	2.382e-164	0
g__Portibacter	6	5136.03	1153749	0.001	0.466
g__uncultured_f__Saprospiraceae	2	2496	458968	4.869e-06	0
g__unclassified_o__Chitinophagales	3	0	0	4.591e-06	1
g__uncultured_o__Chitinophagales	14	1325.81	2918872	0.046	0.593
g__Candidatus_Amoebophilus	2	0	0	0	1
g__Algoriphagus	7	3024.39	949007	0	0.571
g__uncultured_f__Cyclobacteriaceae	1	0	0	1.565e-05	0
g__Rhodocytophaga	24	3967.92	3718458	0.188	0.431
g__Adhaeribacter	11	633.363	393571	9.963e-06	0.09
g__Hymenobacter	3	3	3	1.72e-171	0
g__Chryseolinea	3	981.014	1833125	3.721e-05	0.333
g__Flexibacter	7	849.365	201709	1.327e-06	0.619
g__OLB12	9	776.591	1574580	0.001	0.416
g__Ohtaekwangia	6	58.419	19480	0.001	0.666
g__Siphonobacter	3	0	0	1.778e-05	1
g__unclassified_f__Microscillaceae	5	12647.3	6212309	5.207e-08	0.3
g__uncultured_f__Microscillaceae	2	0	0	6.16e-13	1
g__Arcicella	3	382.311	159088	1.271e-06	0.666
g__Dyadobacter	2	0	0	4.323e-06	1
g__Emticicia	4	5	5	5.165e-06	0.5
g__Lacihabitans	6	796.03	54223	5.298e-07	0.533
g__Runella	3	6	6	5.409e-154	0.333
g__Taeseokella	7	2075.6	858997	0	0.523
g__uncultured_f__Spirosomaceae	2	0	0	6.051e-08	1
g__unclassified_o__Cytophagales	2	1354.69	28192	1.653e-07	0
g__Fluviicola	4	434.7	12715536	5.106e-05	0.333
g__Arenibacter	1	0	0	1.012e-08	0
g__Flavobacteriaceae	1	0	0	4.103e-06	0
g__Flavobacterium	4	671.946	533801	0.001	0.5
g__Lutibacter	15	2117.41	1719025	0.011	0.466
g__unclassified_f__Flavobacteriaceae	20	7977.25	10839513	2.093e-05	0.247
g__NS9_marine_group	4	1252	56464938	5.155e-12	0.5
g__Chryseobacterium	3	0	0	3.163e-07	1
g__AKYH767	4	140.186	18076	3.279e-09	0.666
g__Lentimicrobiaceae	5	4037.24	415163	2.08e-05	0.5
g__NS11-12_marine_group	7	8.422	847	0.012	0.571
g__Pedobacter	2	627	764388	1.275e-15	0
g__env.OPS_17	9	1647.52	278956	0.016	0.5
g__unclassified_c__Bacteroidia	2	173.752	8172549	3.136e-07	0
g__PHOS-HE36	1	0	0	5.736e-172	0
g__BSV26	15	4066.34	713954	0.023	0.371
g__MSB-3C8	8	8.422	847	0.013	0.678
g__OPB56	2	1	1	9.383e-186	0
g__SJA-28	3	0	0	4.579e-06	1
g__Rhodothermaceae	4	4349	5350671	9.208e-12	0.333
g__uncultured_f__Rhodothermaceae	9	3064.72	39116398	0.012	0.333
g__Candidatus_Protochlamydia	5	1085.43	9975942	0	0.5
g__Neochlamydia	4	227.676	6637	1.603e-05	0.666
g__unclassified_f__Parachlamydiaceae	1	0	0	8.186e-155	0
g__uncultured_f__Simkaniaceae	4	0.714	16	0	0.666
g__unclassified_Chlamydiales	18	6218.97	282324705	6.484e-07	0.137
g__AD3	20	2508.65	11457975	0.17	0.442
g__1-20	5	2549.54	248506	3.192e-08	0
g__Anaerolinea	5	424.093	96905	0	0.7
g__Leptolinea	6	65.999	49256	3.39e-05	0.733
g__Levilinea	7	103.462	183077	1.084e-06	0.142
g__unclassified_f__Anaerolineaceae	10	103.462	183077	1.279e-06	0.6
g__uncultured_f__Anaerolineaceae	1	0	0	2.625e-14	0
g__uncultured_f__Ardenticatenaceae	2	0	0	6.67e-06	1
g__uncultured_f__Caldilineaceae	4	2793.16	4502622	7.374e-07	0.5
g__RBG-13-54-9	8	21.843	116053	0.05	0.857
g__A4b	2	0	0	1.958e-05	1
g__SBR1031	1	0	0	6.465e-17	0
g__SJA-15	1	0	0	1.618e-09	0
g__Candidatus_Chloroploca	3	13.646	30	0.002	0.333
g__Chloroflexus	5	404.081	2673963	2.535e-07	0.4
g__Chloronema	1	0	0	3.881e-210	0
g__FFCH7168	6	346.332	47815	0	0.733
g__Oscillochloris	10	8.133	54	1.649e-05	0.155
g__unclassified_f__Chloroflexaceae	4	30.528	542	1.058e-09	0.666
g__Herpetosiphon	5	135.694	13209	0	0.8
g__Roseiflexus	1	0	0	4.103e-06	0
g__uncultured_f__Roseiflexaceae	5	2.5	6	5.24e-110	0.6
g__AKIW781	7	1212.19	505314	0.001	0.666
g__AKYG1722	2	0	0	3.457e-06	1
g__JG30-KF-CM45	17	2808.8	13665610	0.106	0.316
g__S085	4	1875.5	357274	6.835e-07	0.333
g__Gitt-GS-136	2	627	146034	2.076e-11	0
g__JG30-KF-CM66	1	0	0	8.6e-05	0
g__KD4-96	10	2028.41	2006927	0.049	0.466
g__OLB14	1	0	0	4.691e-186	0
g__P2-11E	9	1001.74	10014051	3.538e-05	0.611
g__TK10	9	789.096	688236	0.006	0.694
g__Obscuribacterales	3	0.714	16	0	0.333
g__Vampirovibrionales	6	404.081	2673963	2.671e-07	0.6
g__Chloroplast	11	2651.09	1206138	0.008	0.363
g__Fr127	8	1073.72	1712180	1.893e-05	0.392
g__Chamaesiphon_PCC-7430	4	0.333	1	3.324e-07	0.833
g__Aliterella_CENA595	4	1.333	4	4.411e-110	0.666
g__Geminocystis_PCC-6308	17	8920.64	84200760	0.003	0.139
g__Gleocapsa	9	3310.63	5834189	1.187e-05	0.25
g__Synechocystis_PCC-6803	20	7090.82	142648046	5.525e-06	0.252
g__Calothrix_PCC-6303	10	103.462	183077	1.279e-06	0.6
g__Phormidium_IAM_M-71	4	1	3	5.39e-12	0.833
g__Planktothrix_NIVA-CYA_15	4	1	3	5.39e-12	0.833
g__Tychonema_CCAP_1459-11B	3	0	0	2.543e-133	1
g__Pleurocapsa_PCC-7319	14	7060.98	10030703	1.698e-05	0.098
g__Leptolyngbya_ANT.L52.2	9	24725.7	250891216	0.05	0.083
g__Nodosilinea_PCC-7104	2	1777.3	943359	3.231e-06	0
g__Sericytochromatia	4	0	0	3.591e-09	1
g__Deinococcus	6	10191.7	2192807	0	0.4
g__uncultured_f__Deinococcaceae	3	0	0	3.163e-07	1
g__Truepera	9	2949.37	3595091	1.947e-05	0.305
g__Babeliales	8	2621.15	439629	0.013	0.321
g__UBA12409	8	8.422	847	0.013	0.678
g__Vermiphilaceae	5	1903.34	579375	0	0.6
g__unclassified_Babeliales	21	1271.12	3545788	0.001	0.266
g__Lineage_IV	9	1414.05	19514926	0.001	0.555
g__MVP-88	2	0	0	3.002e-07	1
g__Lineage_IIa	19	2508.15	11457973	0.162	0.391
g__Lineage_IIb	13	6274.19	83464961	0.044	0.41
g__Lineage_IIc	19	2508.15	11457973	0.162	0.391
g__Entotheonellaceae	2	628.489	129163	9.745e-10	0
g__Helicobacter	38	4791.68	56952400	0.037	0.248
g__Sulfuricurvum	7	103.462	183077	1.084e-06	0.142
g__FBP	7	5108.93	1972924	3.043e-07	0.095
g__FCPU426	10	1413.93	19514925	0.001	0.666
g__uncultured_f__Fibrobacteraceae	3	114.83	1929933	2.376e-07	0.666
g__possible_family_01	2	0	0	2.639e-145	1
g__BRH-c20a	2	0	0	1.763e-09	1
g__Alteribacillus	19	7251.82	78659408	0.155	0.274
g__Bacillus	2	0	0	1.25e-09	1
g__unclassified_f__Bacillaceae	7	8.422	847	0.012	0.571
g__Exiguobacterium	2	0	0	1.25e-09	1
g__Paenibacillus	11	1415.03	19514932	0.001	0.654
g__Paenisporosarcina	1	0	0	5.049e-07	0
g__Planomicrobium	6	934.063	7952088	3.073e-05	0.333
g__unclassified_f__Planococcaceae	7	1926.05	15877615	5.518e-05	0.285
g__Staphylococcus	4	799.228	208906	1.644e-08	0.666
g__Aerococcus	5	472.282	2675035	2.514e-07	0.2
g__Lactobacillus	4	3115	573705	9.584e-05	0.5
g__Lactococcus	1	0	0	4.691e-186	0
g__Streptococcus	2	1	1	9.383e-186	0
g__Christensenellaceae_R-7_group	23	3738.47	15092705	0.147	0.252
g__unclassified_f__Christensenellaceae	3	0.714	16	0	0.333
g__uncultured_f__Christensenellaceae	5	404.081	2673963	2.522e-07	0.4
g__Clostridium_sensu_stricto_1	3	0	0	3.496e-110	1
g__Clostridium_sensu_stricto_13	19	27814.9	374838565	0.001	0.134
g__Clostridium_sensu_stricto_6	3	0	0	3.171e-07	1
g__Defluviitaleaceae_UCG-011	1	0	0	4.103e-06	0
g__Acidaminobacter	6	736.29	277545	3.654e-09	0.6
g__Fusibacter	7	1775.63	734606	0.002	0.285
g__Anaerovorax	14	3738.23	2485485	0.02	0.417
g__Eubacterium_brachy_group	3	2496	403388	6.475e-05	0.333
g__Sulfobacillus	1	0	0	4.767e-08	0
g__Lutispora	10	1414.53	19514928	0.001	0.644
g__Agathobacter	8	4446.12	991792	0	0.535
g__Anaerostipes	2	0	0	4.334e-06	1
g__Blautia	4	3939.04	620641	2.741e-09	0
g__Dorea	4	156.539	2573247	2.455e-07	0.5
g__Eubacterium_hallii_group	3	1440.12	1477830	4.46e-05	0.333
g__unclassified_f__Lachnospiraceae	2	1	1	9.383e-186	0
g__uncultured_f__Lachnospiraceae	1	0	0	1.542e-08	0
g__Desulfosporosinus	3	0	0	2.5e-131	1
g__unclassified_f__Peptococcaceae	10	2839.78	3594683	2.052e-05	0.422
g__Romboutsia	1	0	0	3.881e-210	0
g__Faecalibacterium	1	0	0	4.691e-186	0
g__Ruminiclostridium	6	1.216	24	7.068e-06	0.866
g__Ruminiclostridium_1	21	7871.92	151563560	5.54e-06	0.228
g__Ruminiclostridium_5	4	404.081	2673963	2.394e-07	0
g__Ruminococcaceae_UCG-013	9	2838.83	3594645	1.952e-05	0.305
g__Ruminococcus_2	19	2327.71	10232361	0.165	0.473
g__Saccharofermentans	2	0	0	3.002e-07	1
g__Subdoligranulum	5	8.333	14	4.624e-110	0.4
g__unclassified_f__Ruminococcaceae	1	0	0	3.881e-210	0
g__uncultured_f__Ruminococcaceae	12	8027.74	2842890	0.005	0.393
g__TC1	7	3594.33	1213097	2.752e-05	0.428
g__Erysipelothrix	23	5199.35	7021142	0.161	0.379
g__Erysipelotrichaceae_UCG-003	2	0	0	4.335e-06	1
g__Turicibacter	2	0	0	3.161e-09	1
g__Dialister	2	621	604518	8.633e-05	0
g__uncultured_f__Veillonellaceae	2	627	96633	7.957e-12	0
g__unclassified_p__Firmicutes	9	2703.98	3511138	1.991e-05	0.472
g__Hypnocyclicus	11	103.462	183077	2.101e-06	0.672
g__uncultured_f__Leptotrichiaceae	4	0.333	1	4.813e-06	0.833
g__GAL15	2	0	0	2.388e-10	1
g__AKAU4049	21	22.298	176	0.001	0.371
g__BD2-11_terrestrial_group	7	8.422	847	0.012	0.571
g__Gemmatimonas	1	0	0	1.327e-14	0
g__Gemmatirosa	8	8.422	847	0.013	0.678
g__unclassified_f__Gemmatimonadaceae	4	0	0	3.144e-05	1
g__uncultured_f__Gemmatimonadaceae	8	662.674	174928	0	0.607
g__Longimicrobiaceae	2	1252	229488	1.257e-08	0
g__S0134_terrestrial_group	4	500.352	56625	0.002	0.166
g__Hydrogenedensaceae	4	15996	8228475	4.219e-09	0.166
g__Kiritimatiellae	8	1413.93	19514925	0.001	0.464
g__WCHB1-41	2	1252	1528774	2.511e-14	0
g__Latescibacteraceae	13	1415.19	19514937	0.001	0.692
g__Latescibacteria	5	737.68	718959	0	0.7
g__Margulisbacteria	1	0	0	3.881e-210	0
g__P9X2b3D02	2	1875	438096	8.044e-09	0
g__4-29-1	8	2347.09	2672959	1.91e-05	0.428
g__Nitrospira	6	2937.75	578677	0.001	0.4
g__uncultured_c__Thermodesulfovibrionia	2	0	0	4.323e-06	1
g__Omnitrophicaeota	8	8.422	847	0.013	0.678
g__Candidatus_Falkowbacteria	1	0	0	6.968e-09	0
g__Berkelbacteria	7	2123.43	2672062	1.814e-05	0.38
g__CPR2	2	1252	292066	4.087e-10	0
g__Absconditabacteriales_SR1	1	0	0	6.731e-146	0
g__Candidatus_Peregrinibacteria	19	4661.98	40884925	0.161	0.374
g__Gracilibacteria	4	3.333	6	4.141e-110	0.5
g__JGI_0000069-P22	3	0	0	2.5e-131	1
g__Candidatus_Pacebacteria	2	0	0	1.209e-11	1
g__Candidatus_Woesebacteria	6	557.469	9113237	3.219e-05	0.333
g__Candidatus_Kaiserbacteria	2	0	0	2.785e-07	1
g__Candidatus_Moranbacteria	3	1252	495202	1.153e-11	0.333
g__Saccharimonadaceae	3	0	0	3.163e-07	1
g__unclassified_o__Saccharimonadales	7	153.547	137956	4.125e-09	0.571
g__WS6_Dojkabacteria	4	8376.62	4394708	0	0.166
g__WWE3	2	0	0	4.323e-06	1
g__OM190	3	6180	7643780	6.98e-08	0.333
g__AKYG587	1	0	0	5.831e-13	0
g__CL500-3	6	430.866	222462	4.472e-07	0.6
g__Phycisphaera	3	0.714	16	0	0.333
g__SM1A02	4	17216.4	9862393	6.006e-07	0.166
g__uncultured_f__Phycisphaeraceae	13	1270.35	2496573	0.018	0.487
g__Tepidisphaerales	11	1414.3	19514928	0.001	0.672
g__Pla3_lineage	5	3402.55	652201	1.623e-06	0.3
g__Pla4_lineage	2	627	626791	0	0
g__uncultured_f__Gemmataceae	2	627	247602	1.15e-11	0
g__Singulisphaera	3	0	0	3.163e-07	1
g__uncultured_f__Isosphaeraceae	1	0	0	3.881e-210	0
g__uncultured_c__Planctomycetacia	4	56.051	16521	3.204e-07	0.5
g__Acetobacter	8	8.422	847	0.013	0.678
g__Rhodovastum	7	523.85	24517650	9.713e-07	0.714
g__Roseococcus	6	347.545	16345098	7.168e-07	0.866
g__Roseomonas	7	5169.78	325918	0	0.714
g__unclassified_f__Acetobacteraceae	40	17406.3	10778554	2.994e-06	0.073
g__uncultured_f__Acetobacteraceae	14	10569.4	42140623	4.27e-06	0.087
g__Elioraea	4	522.85	24517647	8.543e-07	0.5
g__Skermanella	2	6	6	3.246e-154	0
g__Caedibacter	1	0	0	8.923e-09	0
g__Brevundimonas	2	0	0	1.041e-06	1
g__Caulobacter	3	4347	197627234	1.768e-09	0.333
g__Phenylobacterium	3	2496	584124	1.583e-07	0.333
g__unclassified_f__Caulobacteraceae	2	0	0	4.334e-06	1
g__uncultured_f__Caulobacteraceae	9	935.171	2656045	0.001	0.638
g__Hirschia	2	0	0	2.785e-07	1
g__Hyphomonas	5	2322.68	17256805	0.006	0.1
g__Amphiplicatus	2	4	4	1.824e-154	0
g__Dongia	7	5680.5	292789	1.29e-06	0.476
g__uncultured_o__Elsterales	20	5140.69	40682844	0.168	0.41
g__uncultured_f__Holosporaceae	9	1001.74	10014051	3.538e-05	0.611
g__uncultured_f__Micavibrionaceae	15	1273.73	16794846	1.678e-07	0.085
g__uncultured_o__Micavibrionales	4	3211.82	1869564	3.13e-07	0.333
g__uncultured_f__Micropepsaceae	15	1763.96	4098771	0.05	0.495
g__Candidatus_Captivus	21	7017.5	43025610	0.173	0.376
g__Candidatus_Paracaedibacter	5	737.68	718959	0	0.7
g__EF100-94H03	4	5.969	1043	3.842e-07	0.833
g__Reyranella	3	627	1412966	0	0.333
g__uncultured_f__Reyranellaceae	4	1252	495202	2.265e-10	0.333
g__A0839	5	6364.63	1604060	0	0.4
g__Amb-16S-1323	4	105.452	1707	3.644e-09	0.5
g__Bosea	13	2594.33	595784	0.002	0.371
g__FukuN57	3	0	0	9.019e-07	1
g__Methylobacterium	3	0	0	1.778e-05	1
g__Methylocystis	12	405.807	487374	0.081	0.545
g__Microvirga	1	0	0	3.881e-210	0
g__Psychroglaciecola	6	347.545	16345098	7.094e-07	0.866
g__alphaI_cluster	5	902.906	3983447	0.024	0.4
g__unclassified_f__Beijerinckiaceae	2	4943.88	420071	4.757e-05	0
g__uncultured_f__Beijerinckiaceae	8	4018.34	899164	0.022	0.428
g__D05-2	2	627	100850	1.76e-07	0
g__Devosia	6	1883.38	260017	0	0.266
g__unclassified_f__Devosiaceae	2	4960	6115040	1.802e-10	0
g__uncultured_f__Devosiaceae	2	0	0	1.308e-07	1
g__Hyphomicrobium	16	4329.42	4073011	0.077	0.558
g__Pedomicrobium	5	2120.31	1348254	0	0.3
g__uncultured_f__Hyphomicrobiaceae	2	0	0	8.962e-09	1
g__KF-JG30-B3	17	836.185	7769697	0.152	0.477
g__Chthonobacter	18	7476.89	10568254	2.029e-05	0.267
g__uncultured_f__Pleomorphomonadaceae	8	35.014	3941	0.012	0.464
g__Allorhizobium-Neorhizobium-Pararhizobium-Rhizobium	34	6199.71	57697635	0.032	0.13
g__Aminobacter	7	523.85	24517650	9.649e-07	0.714
g__Ensifer	3	0.5	1	4.565e-06	0.666
g__Mesorhizobium	2	0	0	1.308e-07	1
g__Nitratireductor	4	68.1	639	0	0.833
g__unclassified_f__Rhizobiaceae	8	1513.61	18031115	0.062	0.535
g__uncultured_f__Rhizobiaceae	2	5571	6879411	3.546e-09	0
g__Bauldia	12	16.233	59	1.549e-07	0.106
g__Nordella	15	8610.64	82787880	0.002	0.028
g__Phreatobacter	5	1.016	23	6.238e-06	0.9
g__unclassified_f__Rhizobiales_Incertae_Sedis	15	1746.32	694491	2.224e-06	0.2
g__uncultured_f__Rhizobiales_Incertae_Sedis	9	3603.88	4157994	0.016	0.694
g__Bradyrhizobium	2	627	28232470	2.619e-13	0
g__Pseudolabrys	3	0	0	4.591e-06	1
g__Pseudorhodoplanes	7	3660.04	4196689	0.01	0.476
g__Pseudoxanthobacter	9	1316.83	19234182	0.001	0.694
g__Rhodoplanes	1	0	0	3.881e-210	0
g__unclassified_f__Xanthobacteraceae	3	1455.88	497256	0.002	0
g__uncultured_f__Xanthobacteraceae	3	0	0	1.778e-05	1
g__unclassified_o__Rhizobiales	4	2336.13	1896524	6.36e-05	0.5
g__uncultured_o__Rhizobiales	11	1574.61	2045097	0.006	0.509
g__Amaricoccus	10	623.402	688819	0.019	0.577
g__Defluviimonas	2	0	0	0	1
g__Falsirhodobacter	10	103.462	183077	1.279e-06	0.6
g__Gemmobacter	2	1311.94	3563869	0	0
g__Ketogulonicigenium	9	349.345	16345106	8.277e-07	0.722
g__Paracoccus	6	556.378	9113235	3.097e-05	0.4
g__Pseudorhodobacter	10	2205.17	22343584	0.053	0.466
g__Rhodobacter	30	2316.75	10542550	0.223	0.422
g__Roseobacter_clade_CHAB-I-5_lineage	2	0	0	3.002e-07	1
g__Rubellimicrobium	6	0	0	0	1
g__Rubribacterium	2	3331.38	540793	1.328e-08	0
g__Tabrizicola	4	210.46	115606	0	0.666
g__Thioclava	7	80.522	1233	0.002	0.904
g__unclassified_f__Rhodobacteraceae	33	13066.9	14971481	0.228	0.367
g__uncultured_f__Rhodobacteraceae	10	807.127	678662	0.02	0.533
g__Magnetospirillum	3	0	0	3.163e-07	1
g__uncultured_f__Rhodospirillaceae	8	35.014	3941	0.012	0.464
g__uncultured_o__Rhodospirillales	2	0	0	4.323e-06	1
g__Tagaea	2	765.396	146159	1.546e-08	0
g__Mitochondria	9	2479.21	38146615	0	0.277
g__uncultured_f__Rickettsiaceae	7	874.633	1107822	0.015	0.285
g__Altererythrobacter	24	1328.14	5541184	0.178	0.413
g__Ellin6055	9	1414.05	19514926	0.001	0.555
g__Erythrobacter	7	347.945	16345100	7.46e-07	0.809
g__Novosphingobium	31	2400.86	8400756	0.238	0.449
g__Polymorphobacter	3	3115	504230	0.001	0.333
g__Porphyrobacter	8	4671.6	2393773	0.002	0.714
g__Qipengyuania	10	5387.1	5753932	0.019	0.6
g__Rhizorhapis	2	0	0	4.323e-06	1
g__Sandaracinobacter	7	236.68	342510	0.005	0.761
g__Sandarakinorhabdus	6	245.561	194886	0.003	0.466
g__Sphingobium	14	2876.25	1081798	7.536e-06	0.56
g__Sphingomonas	3	1652.5	351641	1.851e-05	0
g__Sphingopyxis	5	0.2	1	6.058e-06	0.9
g__Sphingorhabdus	7	1324.72	3372705	0.027	0.523
g__unclassified_f__Sphingomonadaceae	1	0	0	0	0
g__uncultured_f__Sphingomonadaceae	9	17031.4	19140593	0.003	0.305
g__Candidatus_Alysiosphaera	3	0	0	0	1
g__Geminicoccus	7	2.95	49	8.047e-06	0.761
g__unclassified_c__Alphaproteobacteria	1	0	0	3.273e-146	0
g__uncultured_c__Alphaproteobacteria	11	1731.89	855333	0.016	0.436
g__Peredibacter	7	8.422	847	0.012	0.571
g__Bdellovibrio	4	4953.14	956759	0	0
g__OM27_clade	13	1302.85	279711	0.057	0.371
g__Deferrisoma	4	1252	663014	4.755e-06	0.5
g__uncultured_f__Desulfarculaceae	11	4329.69	1663007	0.004	0.327
g__Desulfatiferula	4	0	0	4.925e-06	1
g__Desulfatirhabdium	4	2081.88	969994	0	0.166
g__Desulfatitalea	15	3421.94	1228458	7.6e-06	0.514
g__Desulfobacterium	5	404.081	2673963	2.522e-07	0.4
g__Sva0081_sediment_group	12	103.553	183078	2.46e-06	0.712
g__unclassified_f__Desulfobacteraceae	1	0	0	1.618e-09	0
g__uncultured_f__Desulfobacteraceae	2	1732.03	838637	1.1e-05	0
g__Desulfobulbus	7	1942.68	375556	0.001	0.476
g__Desulfopila	10	1413.93	19514925	0.001	0.666
g__Desulfoprunum	3	55.718	16520	3.104e-07	0.333
g__Desulforhopalus	4	1152.33	377191	1.493e-06	0.5
g__Desulfurivibrio	1	0	0	3.881e-210	0
g__Desulfobacterium_catecholicum_group	6	1252.85	1253590	0.011	0.6
g__unclassified_f__Desulfobulbaceae	21	1154.76	3135509	0.159	0.347
g__uncultured_f__Desulfobulbaceae	8	430.034	491833	0.005	0.75
g__Desulfomicrobium	3	1875	2293158	4.942e-13	0.333
g__Desulfovibrio	38	11234	9166805	2.93e-06	0.075
g__Desulfuromonas	1	0	0	5.736e-172	0
g__Geobacter	11	4480.64	5446834	0.023	0.49
g__Geothermobacter	14	639.7	26770153	2.201e-05	0.23
g__MA-28-I98C	5	2.5	6	5.24e-110	0.6
g__unclassified_o__Desulfuromonadales	3	0	0	9.56e-05	1
g__uncultured_o__Desulfuromonadales	4	406.323	35008	2.307e-06	0.5
g__MBNT15	2	1674.01	280306	1.145e-06	0
g__Anaeromyxobacter	4	3121	1237996	2.264e-10	0.166
g__Archangium	4	0.333	1	4.813e-06	0.833
g__unclassified_f__Archangiaceae	1	0	0	1.224e-08	0
g__BIrii41	3	0	0	2.5e-131	1
g__Haliangium	6	248.568	18013	0.002	0.533
g__MSB-4B10	5	471.282	2675034	2.518e-07	0.3
g__MidBa8	9	1075.56	1712185	1.988e-05	0.444
g__Nannocystis	8	111.975	24538	0.031	0.714
g__P3OB-42	1	0	0	2.382e-164	0
g__Phaselicystis	5	161.473	2614	0	0.6
g__Pajaroellobacter	16	2718.73	689280	7.651e-06	0.316
g__Polyangium	10	3952.41	549238	0.002	0.577
g__unclassified_f__Polyangiaceae	3	0.714	16	0	0.333
g__uncultured_f__Polyangiaceae	19	2327.71	10232361	0.165	0.473
g__Sandaracinus	7	8.422	847	0.012	0.571
g__uncultured_f__Sandaracinaceae	1	0	0	3.881e-210	0
g__UASB-TL25	9	2479.21	38146615	0	0.277
g__VHS-B3-70	8	8.422	847	0.013	0.678
g__bacteriap25	7	6595.81	1640368	0	0.38
g__mle1-27	6	758.721	1841701	0	0.6
g__unclassified_o__Myxococcales	7	8.422	847	0.012	0.571
g__uncultured_o__Myxococcales	8	8.422	847	0.013	0.678
g__NB1-j	8	3494.48	935617	0.003	0.25
g__0319-6G20	10	3856.83	1592049	0.001	0.377
g__Oligoflexus	2	0	0	6.16e-13	1
g__Silvanigrella	1	0	0	5.66e-146	0
g__unclassified_f__Oligoflexaceae	4	522.85	24517647	8.543e-07	0.5
g__uncultured_f__Oligoflexaceae	3	3759.35	486211	4.598e-07	0
g__PB19	9	656.358	184828	0.027	0.5
g__RCP2-54	9	5987.17	7863848	0.005	0.416
g__SAR324_cladeMarine_group_B	2	0	0	3.658e-08	1
g__unclassified_c__Deltaproteobacteria	9	502.642	147960	0.02	0.555
g__Sulfurifustis	1	0	0	1.052e-12	0
g__KCM-B-112	10	3360.91	3257067	1.982e-05	0.422
g__Aeromonas	5	694.324	167867	0	0.5
g__Tolumonas	17	8920.64	84200760	0.003	0.139
g__Rheinheimera	6	404.081	2673963	2.671e-07	0.6
g__A21b	9	672.28	1618948	0.006	0.694
g__B1-7BS	1	0	0	3.021e-164	0
g__AAP99	16	2439.14	5352663	0.069	0.525
g__Acidovorax	1	0	0	3.881e-210	0
g__Aquabacterium	2	0	0	3.658e-08	1
g__Azohydromonas	33	10585.4	58281973	0.029	0.073
g__Burkholderia-Caballeronia-Paraburkholderia	17	1698.41	15457194	0.145	0.389
g__Caenimonas	8	2020.35	188412	3.249e-05	0.428
g__Curvibacter	3	8	8	6.51e-164	0
g__Hydrogenophaga	1	0	0	4.691e-186	0
g__Ideonella	1	0	0	2.857e-05	0
g__Inhella	5	1646.62	560028	2.254e-05	0.5
g__Lautropia	1	0	0	4.032e-13	0
g__Leptothrix	22	5837.87	8774545	0.129	0.398
g__Limnobacter	3	0	0	4.579e-06	1
g__Methylibium	2	627	174077	9.406e-07	0
g__Noviherbaspirillum	3	0.5	1	3.834e-08	0.666
g__Piscinibacter	5	952.031	140685	1.374e-07	0.4
g__Polaromonas	2	0	0	8.962e-09	1
g__Ralstonia	13	3620.9	4152123	0.006	0.435
g__Ramlibacter	1	0	0	3.143e-07	0
g__Rhizobacter	17	4758.67	7665330	0.104	0.426
g__Rhodoferax	8	204.952	120786	0.002	0.75
g__Rivibacter	5	10349.4	665854	1.743e-05	0.2
g__Rubrivivax	9	1864.69	44577490	5.142e-06	0.444
g__Variovorax	9	52.713	3136	0.014	0.694
g__Aquaspirillum_arcticum_group	15	6499.9	10861541	2.121e-05	0.114
g__unclassified_f__Burkholderiaceae	9	1686.2	181159	0.007	0.472
g__uncultured_f__Burkholderiaceae	5	0	0	0.005	1
g__Chitinibacter	11	3435.04	699330	1.307e-07	0.09
g__Deefgea	3	7789.22	1761685	1.882e-05	0
g__Vogesella	6	1014.54	151273	1.651e-07	0.6
g__Gallionella	9	1001.74	10014051	3.538e-05	0.611
g__Sideroxydans	1	0	0	0	0
g__unclassified_f__Gallionellaceae	2	0	0	4.323e-06	1
g__Thiobacillus	4	0	0	5.08e-08	1
g__uncultured_f__Hydrogenophilaceae	5	2077.35	1093547	1.974e-07	0.4
g__MM2	10	3360.91	3257067	1.982e-05	0.422
g__Methylotenera	21	22.298	176	0.001	0.371
g__unclassified_f__Methylophilaceae	10	964.882	1921235	0.008	0.733
g__uncultured_f__Neisseriaceae	3	0.714	16	0	0.333
g__DSSD61	2	14	14	1.76e-145	0
g__Ellin6067	7	141.363	8058	0.003	0.619
g__GOUTA6	5	471.282	2675034	2.518e-07	0.3
g__IS-44	4	168.542	55533	1.434e-07	0.5
g__MND1	8	2413.23	1967025	0	0.464
g__Nitrosomonas	2	0	0	3.002e-07	1
g__mle1-7	41	6273.43	60596996	0.038	0.198
g__uncultured_f__Nitrosomonadaceae	9	35.514	3942	0.013	0.555
g__Azoarcus	14	1297.64	2195110	0.009	0.538
g__Azospira	42	14857.7	62008103	0.038	0.188
g__Candidatus_Accumulibacter	8	9932.61	1635343	0.003	0.392
g__Dechloromonas	21	21.75	174	0.001	0.371
g__Dechlorosoma	4	3893.68	413953	1.985e-05	0.666
g__Ferribacterium	5	1566.79	355067	1.649e-08	0.4
g__Propionivibrio	5	715.831	68895	3.954e-07	0.7
g__Sulfuritalea	5	1314.91	255792	0	0.7
g__Thauera	2	0	0	0	1
g__Uliginosibacterium	5	435.7	12715538	5.376e-05	0.5
g__unclassified_f__Rhodocyclaceae	6	241.287	56193	1.687e-07	0.6
g__uncultured_f__Rhodocyclaceae	7	9060.04	963105	0	0.38
g__SC-I-84	8	788.208	877273	0.006	0.5
g__Ferritrophicum	1	0	0	4.691e-186	0
g__TRA3-20	14	3623.38	3091043	0.035	0.571
g__unclassified_o__Betaproteobacteriales	4	4058.95	3906680	6.364e-07	0.5
g__CCM19a	6	3.5	11	1.375e-05	0.333
g__Cellvibrio	3	0	0	2.543e-133	1
g__uncultured_f__Cellvibrionaceae	4	3211.82	1869564	3.13e-07	0.333
g__OM60NOR5_clade	2	1252	193264	1.566e-10	0
g__BD1-7_clade	9	5033.09	577196	0.002	0.305
g__unclassified_o__Cellvibrionales	7	348.295	16345101	7.488e-07	0.761
g__Coxiella	7	130.377	181759	0.002	0.666
g__Aquicella	10	2507.93	611442	0.002	0.355
g__uncultured_f__Diplorickettsiaceae	3	11.608	48	1.182e-05	0.666
g__EC3	3	14364.8	8489171	3.073e-08	0
g__EV818SWSAP88	2	1875	344229	2.474e-07	0
g__Providencia	8	8.422	847	0.013	0.678
g__unclassified_f__nterobacteriaceae	3	1252	134326	2.342e-08	0.333
g__Ga0077536	3	0	0	2.237e-05	1
g__Acidibacter	5	1173.83	52993	7.623e-06	0.3
g__Candidatus_Berkiella	7	4607.61	1424100	5.021e-08	0.476
g__Candidatus_Ovatusbacter	8	35.014	3941	0.012	0.464
g__Unknown_Family	2	3881.13	547293	9.017e-06	0
g__unclassified_f__Unknown_Family	6	347.545	16345098	7.233e-07	0.866
g__uncultured_o__Gammaproteobacteria_Incertae_Sedis	16	9406.28	13672816	0.094	0.45
g__JG36-GS-52	5	4758.41	465814	2.437e-06	0.3
g__KI89A_clade	2	5187.57	1563189	9.566e-07	0
g__Legionella	6	628.5	16954061	1.121e-05	0.266
g__Methylocaldum	3	370.672	100483	0.001	0.333
g__Methyloparacoccus	3	0	0	1.765e-09	1
g__Oleiphilus	6	3906.11	684790	0	0.133
g__BIyi10	4	0.714	16	0	0.666
g__Pseudohongiella	11	3002.62	38323276	0.001	0.527
g__Acinetobacter	7	686.762	257322	1.287e-08	0.476
g__uncultured_f__Moraxellaceae	3	0.714	16	0	0.333
g__Pseudomonas	9	5322.58	1883624	0.003	0.388
g__R7C24	9	14712	3949036	0	0.305
g__Polycyclovorans	1	0	0	3.881e-210	0
g__Steroidobacter	2	0	0	1.209e-11	1
g__uncultured_f__Steroidobacteraceae	4	1235.13	200101	5.873e-08	0.333
g__WD260	10	1413.93	19514925	0.001	0.666
g__Dokdonella	2	0	0	3.002e-07	1
g__Pseudofulvimonas	2	0	0	4.323e-06	1
g__Tahibacter	6	557.378	9113236	3.095e-05	0.333
g__unclassified_f__Rhodanobacteraceae	1	0	0	1.542e-08	0
g__Arenimonas	5	509.229	672890	0.002	0.3
g__Luteimonas	8	1413.93	19514925	0.001	0.464
g__Lysobacter	20	16971.3	19649170	0	0.168
g__Pseudoxanthomonas	4	0.333	1	5.191e-06	0.833
g__Silanimonas	6	347.545	16345098	7.094e-07	0.866
g__Stenotrophomonas	10	103.462	183077	1.279e-06	0.6
g__Thermomonas	1	0	0	0	0
g__unclassified_f__Xanthomonadaceae	6	0	0	0	1
g__uncultured_o__Xanthomonadales	9	7588.05	5068033	0.015	0.416
g__eub62A3	19	5095.08	40677392	0.161	0.374
g__unclassified_Gammaproteobacteria	2	8	8	1.429e-145	0
g__uncultured_c__Gammaproteobacteria	7	8.422	847	0.012	0.571
g__unclassified_p__Proteobacteria	2	0	0	3.002e-07	1
g__Leptospira	17	836.494	7770160	0.151	0.485
g__RBG-16-49-21	2	0	0	4.404e-154	1
g__MVP-15	4	3	3	2.715e-131	0.5
g__Salinispira	1	0	0	4.103e-06	0
g__Spirochaeta_2	2	8	8	8.268e-146	0
g__Treponema	2	627	331508	2.416e-07	0
g__Treponema_2	4	706.188	188884	1.067e-06	0.333
g__uncultured_f__Spirochaetaceae	4	1	2	4.799e-06	0.666
g__unclassified_p__Spirochaetes	1	0	0	5.736e-172	0
g__Mollicutes_RF39	2	4	4	4.127e-164	0
g__Chthoniobacter	15	20448.4	18673834	1.115e-05	0.114
g__Terrimicrobium	4	24.128	20165	3.297e-07	0.666
g__Candidatus_Xiphinematobacter	5	556.378	9113235	2.94e-05	0.1
g__LD1-PB3	4	522.85	24517647	8.543e-07	0.5
g__Alterococcus	7	404.481	2673965	2.793e-07	0.619
g__Lacunisphaera	6	1252.33	1209047	5.218e-06	0.4
g__Opitutus	1	0	0	3.881e-210	0
g__unclassified_f__Opitutaceae	6	2339.68	1195983	2.79e-05	0.533
g__ADurb.Bin063-1	7	347.945	16345100	7.593e-07	0.809
g__Pedosphaeraceae	16	8374.95	4427864	3.746e-05	0.208
g__unclassified_f__Pedosphaeraceae	5	556.378	9113235	2.94e-05	0.1
g__S-BQ2-57_soil_group	8	8.422	847	0.013	0.678
g__DEV007	3	686.713	234067	1.846e-07	0.333
g__Luteolibacter	8	4291.12	1554283	1.997e-07	0.142
g__Rubritalea	5	347.795	16345099	6.634e-07	0.7
g__Rubritaleaceae	1	0	0	4.103e-06	0
g__Prosthecobacter	3	0	0	1.375e-06	1
g__Roseimicrobium	4	0.333	1	5.191e-06	0.833
g__Verrucomicrobium	6	347.545	16345098	7.168e-07	0.866
g__unclassified_f__Verrucomicrobiaceae	6	556.378	9113235	3.097e-05	0.4
g__uncultured_f__Verrucomicrobiaceae	3	0	0	2.543e-133	1
g__unclassified_o__Verrucomicrobiales	2	0	0	3.002e-07	1
g__WPS-2	17	1378.56	1232474	0.061	0.47
g__WS2	7	8.422	847	0.012	0.571
g__WS4	7	1413.93	19514925	0.001	0.285
g__Zixibacteria	5	3733	169394781	9.068e-11	0.5

## Sheet: MLSnode
Node Name	node.degree	node.betw	node.stress	node.evcent	Clustering.Coefficient
g__Occallatibacter	2	378	1482	2.443e-13	0
g__unclassified_f_-Acidobacteriaceae_Subgroup_1	1	0	0	2.602e-80	0
g__Candidatus_Koribacter	2	0	0	2.666e-12	1
g__unclassified_o__Acidobacteriales	1	0	0	4.677e-40	0
g__uncultured_o__Acidobacteriales	3	9	20	2.444e-60	0.333
g__Bryobacter	2	0	0	3.403e-39	1
g__Candidatus_Solibacter	3	6	6	6.283e-80	0.333
g__GOUTB8	1	0	0	9.824e-123	0
g__PAUC26f	1	0	0	1.509e-73	0
g__Paludibaculum	2	4	4	6.169e-95	0
g__unclassified_f__Solibacteraceae_Subgroup_3	1	0	0	2.831e-105	0
g__Subgroup_13	1	0	0	7.151e-92	0
g__11-24	1	0	0	9.824e-123	0
g__Blastocatella	34	1139.41	14223	0.42	0.135
g__JGI_0001001-H03	3	0.5	1	0.014	0.666
g__uncultured_f__Blastocatellaceae	5	30	1666	0.03	0
g__DS-100	14	252	3337	2.154e-36	0.043
g__Elev-16S-573	8	30.142	1667	0.04	0.607
g__Geothrix	1	0	0	9.824e-123	0
g__unclassified_f__Holophagaceae	3	0.2	2	3.556e-32	0.333
g__uncultured_f__Holophagaceae	21	336.866	15023	0.03	0.09
g__Subgroup_7	2	968	3912	3.217e-09	0
g__Subgroup_17	1	0	0	1.369e-63	0
g__Subgroup_18	1	0	0	9.824e-123	0
g__Subgroup_22	15	19.542	98	0.044	0.066
g__Subgroup_6	1	0	0	2.831e-105	0
g__Luteitalea	5	27	47	3.538e-60	0.2
g__unclassified_f__Unknown_Family	2	0	0	2.065e-75	1
g__Subgroup_10	1	0	0	9.824e-123	0
g__Subgroup_23	35	4205.9	28951	0.393	0.073
g__TPD-58	4	114.666	962	3.511e-08	0.666
g__Thermoanaerobaculum	2	0	0	2.706e-63	1
g__unclassified_p__Acidobacteria	2	0	0	9.76e-61	1
g__IMCC26256	2	0	0	2.065e-75	1
g__Iamia	2	0	0	3.33e-06	1
g__CL500-29_marine_group	2	4	4	4.454e-93	0
g__Ilumatobacter	2	854	3430	2.926e-10	0
g__unclassified_f__Ilumatobacteraceae	3	0.5	1	2.645e-75	0.666
g__IMCC26207	1	0	0	9.824e-123	0
g__unclassified_o__Microtrichales	2	0	0	1.868e-67	1
g__uncultured_o__Microtrichales	2	9	9	1.238e-85	0
g__Bifidobacterium	15	19.542	98	0.044	0.066
g__Mycobacterium	15	19.542	98	0.044	0.066
g__Fodinicola	3	1	2	1.12e-67	0.666
g__unclassified_f__Sporichthyaceae	3	7.515	264	0.108	0.666
g__uncultured_o__Frankiales	2	1	1	2.831e-105	0
g__Georgenia	5	0.2	1	0.01	0.9
g__Actinotalea	1	0	0	3.402e-73	0
g__Cellulomonas	1	0	0	9.824e-123	0
g__Demequina	3	2600	12690	0.036	0.333
g__Phycicoccus	1	0	0	1.245e-67	0
g__Tetrasphaera	1	0	0	1.245e-67	0
g__unclassified_f__Intrasporangiaceae	1	0	0	9.824e-123	0
g__uncultured_f__Intrasporangiaceae	2	0.076	1	7.554e-37	0
g__Cryobacterium	1	0	0	9.824e-123	0
g__unclassified_f__Microbacteriaceae	1	0	0	9.824e-123	0
g__unclassified_f__Micrococcaceae	1	0	0	1.833e-85	0
g__unclassified_o__Micrococcales	1	0	0	2.831e-105	0
g__Micromonospora	7	30	1666	0.037	0.523
g__unclassified_f__Micromonosporaceae	1	0	0	2.069e-57	0
g__PeM15	1	0	0	3.481e-42	0
g__Nocardioides	6	7.715	265	0.147	0.866
g__Prauserella	2	0	0	0.003	1
g__unclassified_c__Actinobacteria	2	0	0	8.161e-88	1
g__Collinsella	1	0	0	9.824e-123	0
g__MB-A2-108	1	0	0	2.831e-105	0
g__Nitriliruptoraceae	3	18	1236	0.016	0.666
g__RBG-16-55-12	1	0	0	2.069e-57	0
g__Rubrobacter	1	0	0	1.242e-98	0
g__Gaiella	2	2	2	2.01e-98	0
g__unclassified_o__Gaiellales	4	139	998	6.754e-09	0.166
g__uncultured_o__Gaiellales	3	6	6	6.283e-80	0.333
g__67-14	1	0	0	9.824e-123	0
g__WCHB1-81	1	0	0	7.151e-92	0
g__unclassified_p__Actinobacteria	3	0	0	0.014	1
g__Armatimonadales	11	182.25	336	1.064e-35	0.163
g__Chthonomonadales	2	9	9	1.238e-85	0
g__DG-56	1	0	0	2.831e-105	0
g__Fimbriimonadaceae	1	0	0	4.627e-95	0
g__BRC1	2	0	0	0.003	1
g__Bacteroidetes_BD2-2	1	0	0	9.824e-123	0
g__Bacteroidetes_vadinHA17	1	0	0	3.084e-95	0
g__Muribaculaceae	2	1	1	2.831e-105	0
g__Paludibacter	2	0	0	2.844e-57	1
g__Prevotella_9	5	30	1666	0.03	0
g__BSV13	3	15.5	19	3.247e-70	0.333
g__WCHB1-32	3	0.5	1	1.091e-67	0.666
g__unclassified_f__Prolixibacteraceae	2	0	0	0.012	1
g__uncultured_f__Prolixibacteraceae	3	2090	9996	3.357e-05	0.333
g__Alistipes	3	0.2	2	3.556e-32	0.333
g__unclassified_o__Bacteroidales	2	0	0	2.844e-57	1
g__Dinghuibacter	1	0	0	4.189e-92	0
g__Ferruginibacter	3	10	10	9.46e-73	0.333
g__Flaviaesturariibacter	5	7.515	264	0.135	0.9
g__Flavihumibacter	4	6	7	3.292e-58	0.5
g__Terrimonas	2	128	496	2.02e-15	0
g__UTBCD1	3	18	1236	0.016	0.666
g__unclassified_f__Chitinophagaceae	2	1	1	2.831e-105	0
g__uncultured_f__Chitinophagaceae	4	111	135	3.97e-70	0.166
g__Lewinella	2	0	0	1.42e-38	1
g__Phaeodactylibacter	2	0	0	0	1
g__unclassified_f__Saprospiraceae	2	0	0	8.161e-88	1
g__uncultured_f__Saprospiraceae	2	80	116	2.558e-39	0
g__Algoriphagus	2	0	0	8.252e-73	1
g__Catalinimonas	3	0.5	1	2.645e-75	0.666
g__Cyclobacterium	3	7.515	264	0.108	0.666
g__Rhodonellum	3	0.076	1	9.227e-37	0.666
g__uncultured_f__Cyclobacteriaceae	1	0	0	9.824e-123	0
g__Rhodocytophaga	8	30.142	1667	0.04	0.607
g__Adhaeribacter	6	7.715	265	0.146	0.866
g__Hymenobacter	4	18.333	1237	0.018	0.666
g__Pontibacter	1	0	0	9.824e-123	0
g__Chryseolinea	1	0	0	4.677e-40	0
g__OLB12	4	26	38	2.392e-60	0.333
g__Ohtaekwangia	5	1.85	17	7.527e-36	0.8
g__uncultured_f__Microscillaceae	1	0	0	9.871e-64	0
g__Flavobacterium	2	0	0	1.069e-80	1
g__Lutibacter	3	7.515	264	0.108	0.666
g__Salegentibacter	1	0	0	1.18e-62	0
g__Subsaxibacter	6	45.2	1649	0.021	0.8
g__Zeaxanthinibacter	3	128	496	0.003	0.333
g__Cloacibacterium	2	0.076	1	7.554e-37	0
g__AKYH767	4	18	1236	0.018	0.833
g__Lentimicrobiaceae	1	0	0	1.169e-61	0
g__Lentimicrobium	3	7.515	264	0.108	0.666
g__Pedobacter	1	0	0	2.831e-105	0
g__unclassified_c__Bacteroidia	2	0	0	8.161e-88	1
g__BSV40	1	0	0	0.011	0
g__Ignavibacterium	3	27	27	2.989e-85	0
g__LD-RB-34	2	0	0	0.012	1
g__PHOS-HE36	1	0	0	2.831e-105	0
g__SR-FBR-L83	1	0	0	5.345e-81	0
g__unclassified_o__Ignavibacteriales	2	26	30	1.287e-61	0
g__BSV26	1	0	0	2.831e-105	0
g__OPB56	2	168	276	6.702e-38	0
g__SJA-28	1	0	0	9.824e-123	0
g__Rhodothermaceae	3	3	4	8.451e-74	0.333
g__uncultured_f__Rhodothermaceae	1	0	0	9.824e-123	0
g__WCHB1-02	4	0.576	2	1.097e-36	0.666
g__Neochlamydia	2	0	0	5.294e-80	1
g__unclassified_f__Parachlamydiaceae	19	2032.52	10383	0.127	0.07
g__uncultured_f__Simkaniaceae	3	738	2946	2.687e-11	0.333
g__Waddlia	1	0	0	2.831e-105	0
g__cvE6	2	1	1	2.831e-105	0
g__ADurb.Bin180	12	64	64	7.604e-57	0.03
g__Anaerolinea	2	4	4	3.297e-80	0
g__Leptolinea	1	0	0	9.824e-123	0
g__Levilinea	3	3	3	1.231e-80	0.333
g__Longilinea	6	30	1666	0.033	0.333
g__Pelolinea	4	1808	8622	3.122e-07	0.5
g__uncultured_f__Anaerolineaceae	3	4	5	9.238e-68	0.333
g__uncultured_f__Ardenticatenaceae	3	18	1236	0.016	0.666
g__uncultured_o__Ardenticatenales	1	0	0	9.824e-123	0
g__uncultured_f__Caldilineaceae	4	1.566	5	5.969e-38	0.666
g__MSB-5E12	2	254	990	0.003	0
g__A4b	2	0	0	8.161e-88	1
g__SBR1031	1	0	0	9.824e-123	0
g__SJA-15	2	0	0	0	1
g__unclassified_c__Anaerolineae	3	1.6	16	5.04e-36	0.666
g__Oscillochloris	1	0	0	2.831e-105	0
g__unclassified_f__Chloroflexaceae	3	0.2	2	3.556e-32	0.333
g__uncultured_f__Roseiflexaceae	2	0	0	9.76e-61	1
g__AKIW781	5	45	1648	0.02	0.8
g__JG30-KF-CM45	1	0	0	9.824e-123	0
g__GIF3	1	0	0	9.824e-123	0
g__S085	1	0	0	2.831e-105	0
g__Gitt-GS-136	1	0	0	7.593e-86	0
g__JG30-KF-CM66	1	0	0	9.824e-123	0
g__KD4-96	2	0	0	8.161e-88	1
g__B10-SB3A	3	7.515	264	0.108	0.666
g__C0119	2	0	0	1.19e-42	1
g__JG30-KF-AS9	1	0	0	9.824e-123	0
g__NLS2-31	1	0	0	9.824e-123	0
g__SHA-26	1	0	0	3.084e-95	0
g__unclassified_p__Chloroflexi	2	0	0	0.012	1
g__Gastranaerophilales	2	0	0	0	1
g__Vampirovibrionales	10	14.333	43	6.34e-32	0.044
g__Chloroplast	4	7.333	18	6.774e-38	0.666
g__Pseudanabaena_NgrPSln22	1	0	0	9.824e-123	0
g__Nodosilinea_PCC-7104	1	0	0	1.242e-98	0
g__unclassified_c__Oxyphotobacteria	3	0.5	1	0.014	0.666
g__Deinococcus	3	18	1236	0.016	0.666
g__Truepera	6	7.715	265	0.147	0.866
g__Babeliales	1	0	0	2.069e-57	0
g__UBA12409	21	2430.38	31639	0.138	0.076
g__Vermiphilaceae	1	0	0	9.824e-123	0
g__unclassified_o__Babeliales	1	0	0	9.824e-123	0
g__MVP-88	1	0	0	2.069e-57	0
g__Candidatus_Endomicrobium	3	81.4	1420	2.863e-37	0
g__Lineage_IIa	1	0	0	2.831e-105	0
g__Lineage_IIb	4	7.515	264	0.119	0.833
g__FBP	2	0	0	8.161e-88	1
g__uncultured_c__Chitinivibrionia	1	0	0	2.721e-05	0
g__B122	2	2	2	2.01e-98	0
g__possible_genus_04	2	0	0	2.844e-57	1
g__possible_family_01	5	7.515	264	0.135	0.9
g__Tumebacillus	1	0	0	8.719e-71	0
g__Alteribacillus	1	0	0	9.824e-123	0
g__Bacillus	5	3.333	10	2.595e-37	0
g__unclassified_f__Bacillaceae	3	4	4	6.075e-80	0.333
g__Paenibacillus	3	6	6	9.173e-73	0.333
g__Lysinibacillus	3	0	0	8.217e-42	1
g__Paenisporosarcina	1	0	0	9.824e-123	0
g__Psychrobacillus	3	81.4	1420	2.863e-37	0
g__Solibacillus	2	1	1	2.831e-105	0
g__unclassified_f__Planococcaceae	3	4	4	6.075e-80	0.333
g__Staphylococcus	3	5	12	2.748e-60	0.666
g__Kroppenstedtia	4	18.333	1237	0.018	0.666
g__Trichococcus	3	70	97	5.747e-40	0
g__Lactobacillus	3	7.515	264	0.108	0.666
g__Leuconostoc	4	7.515	264	0.119	0.833
g__unclassified_c__Bacilli	2	0	0	2.065e-75	1
g__Christensenellaceae_R-7_group	1	0	0	3.084e-95	0
g__uncultured_f__Christensenellaceae	3	0.5	1	0.013	0.666
g__Clostridium_sensu_stricto_1	1	0	0	2.831e-105	0
g__Clostridium_sensu_stricto_12	2	128	1296	0	0
g__Clostridium_sensu_stricto_9	3	0.2	2	3.556e-32	0.333
g__Proteiniclasticum	10	17.25	36	1.029e-35	0.2
g__Youngiibacter	3	25.5	51	2.695e-70	0.666
g__Soehngenia	5	7.515	264	0.135	0.9
g__Fusibacter	3	7.515	264	0.108	0.666
g__Anaerovorax	2	0.076	1	7.554e-37	0
g__uncultured_f__Family_XVIII	3	18	1236	0.016	0.666
g__Lutispora	3	0.2	2	3.556e-32	0.333
g__Hydrogenispora	1	0	0	1.242e-98	0
g__Agathobacter	2	3	3	1.011e-91	0
g__Anaerosporobacter	1	0	0	9.824e-123	0
g__Anaerostipes	1	0	0	9.824e-123	0
g__Blautia	4	33.333	648	8.825e-42	0.666
g__Cellulosilyticum	2	0.076	1	7.554e-37	0
g__Fusicatenibacter	1	0	0	4.627e-95	0
g__Lachnospiraceae_NK4A136_group	4	1.933	17	5.411e-36	0.666
g__Eubacterium_hallii_group	2	0	0	1.868e-67	1
g__unclassified_f__Lachnospiraceae	1	0	0	7.593e-86	0
g__Desulfosporosinus	2	288	3520	6.577e-40	0
g__uncultured_f__Peptococcaceae	4	0.2	2	4.26e-32	0.666
g__Paeniclostridium	1	0	0	9.149e-59	0
g__Romboutsia	3	108	135	3.277e-70	0.333
g__Terrisporobacter	3	0.5	1	2.645e-75	0.666
g__unclassified_f__Peptostreptococcaceae	1	0	0	9.824e-123	0
g__uncultured_f__Peptostreptococcaceae	2	20	24	3.591e-71	0
g__Acetivibrio	1	0	0	6.092e-10	0
g__Ercella	3	0.666	2	2.441e-60	0.666
g__Faecalibacterium	1	0	0	9.824e-123	0
g__Pseudobacteroides	2	0.076	1	7.554e-37	0
g__Ruminiclostridium	2	0	0	8.161e-88	1
g__Ruminiclostridium_1	1	0	0	2.831e-105	0
g__Ruminococcaceae_UCG-012	2	0	0	8.161e-88	1
g__Ruminococcus_2	1	0	0	2.069e-57	0
g__Subdoligranulum	1	0	0	1.268e-71	0
g__uncultured_f__Ruminococcaceae	3	500	1972	2.686e-12	0.333
g__TSAC18	1	0	0	9.824e-123	0
g__unclassified_Clostridiales	7	438.41	6761	1.015e-36	0
g__D8A-2	1	0	0	2.069e-57	0
g__Erysipelotrichaceae_UCG-003	1	0	0	9.824e-123	0
g__Turicibacter	1	0	0	9.824e-123	0
g__Cetobacterium	1	0	0	9.824e-123	0
g__AKAU4049	5	45	1648	0.02	0.8
g__BD2-11_terrestrial_group	11	14.333	43	7.594e-32	0.218
g__Gemmatimonas	4	6	6	8.161e-88	0
g__unclassified_f__Gemmatimonadaceae	2	20	37	8.966e-71	0
g__uncultured_f__Gemmatimonadaceae	4	7.666	11	4.471e-63	0.333
g__S0134_terrestrial_group	3	116	161	2.286e-70	0
g__uncultured_f__Halobacteroidaceae	3	81.4	1420	2.863e-37	0
g__Hydrogenedensaceae	2	6	6	4.069e-73	0
g__LCP-89	1	0	0	9.824e-123	0
g__Latescibacteraceae	1	0	0	3.261e-71	0
g__Latescibacteria	1	0	0	9.824e-123	0
g__Lenti-02	4	0.2	2	4.26e-32	0.666
g__Moduliflexaceae	3	1.6	16	4.545e-36	0.666
g__P9X2b3D02	3	38	72	2.221e-70	0.333
g__Nitrospira	1	0	0	9.824e-123	0
g__uncultured_c__Thermodesulfovibrionia	1	0	0	9.824e-123	0
g__Omnitrophicaeota	2	6	6	5.554e-93	0
g__Candidatus_Falkowbacteria	1	0	0	9.824e-123	0
g__Candidatus_Kerfeldbacteria	1	0	0	1.402e-70	0
g__Candidatus_Magasanikbacteria	1	0	0	9.824e-123	0
g__CPR2	1	0	0	9.824e-123	0
g__Candidatus_Abawacabacteria	1	0	0	8.161e-88	0
g__Candidatus_Peregrinibacteria	3	108	144	2.837e-70	0.333
g__Candidatus_Peribacteria	1	0	0	9.824e-123	0
g__Gracilibacteria	4	228	2898	2.727e-41	0.5
g__unclassified_c__Gracilibacteria	2	1	1	2.831e-105	0
g__Kazania	6	30	1666	0.033	0.333
g__Candidatus_Amesbacteria	2	0	0	1.868e-67	1
g__Candidatus_Collierbacteria	2	1	1	2.831e-105	0
g__Candidatus_Levybacteria	2	14	16	4.072e-62	0
g__Candidatus_Pacebacteria	1	0	0	1.412e-80	0
g__Candidatus_Roizmanbacteria	1	0	0	9.824e-123	0
g__Candidatus_Woesebacteria	1	0	0	2.672e-05	0
g__unclassified_c__Microgenomatia	1	0	0	9.824e-123	0
g__Candidatus_Kaiserbacteria	2	378	1482	0.035	0
g__Candidatus_Staskawiczbacteria	3	18	1236	0.016	0.666
g__unclassified_c__Parcubacteria	2	0	0	1.868e-67	1
g__Saccharimonadales	3	3	3	4.627e-95	0
g__WS6_Dojkabacteria	2	254	990	2.222e-14	0
g__WWE3	5	8.5	11	4.144e-58	0.5
g__OM190	2	168	294	1.963e-36	0
g__AKAU3564_sediment_group	4	12	12	1.307e-72	0.333
g__Phycisphaera	3	7.515	264	0.108	0.666
g__SM1A02	3	27	27	2.989e-85	0
g__Pla3_lineage	4	18	1236	0.018	0.833
g__Pla4_lineage	3	0	0	0.014	1
g__uncultured_f__Gemmataceae	3	47	55	4.036e-61	0
g__Singulisphaera	4	239	982	3.486e-08	0.5
g__uncultured_f__Isosphaeraceae	1	0	0	9.824e-123	0
g__uncultured_c__Planctomycetacia	2	0	0	8.161e-88	1
g__vadinHA49	6	45.2	1649	0.021	0.8
g__Poribacteria	2	2	2	2.01e-98	0
g__Roseomonas	7	303.566	3733	1.341e-37	0.428
g__Skermanella	1	0	0	9.824e-123	0
g__Inquilinus	1	0	0	1.242e-98	0
g__Asticcacaulis	1	0	0	3.099e-68	0
g__Brevundimonas	13	212	3076	2.011e-36	0.025
g__Caulobacter	1	0	0	9.824e-123	0
g__Phenylobacterium	1	0	0	4.627e-95	0
g__unclassified_f__Caulobacteraceae	3	7.515	264	0.108	0.666
g__uncultured_f__Caulobacteraceae	2	2	2	2.01e-98	0
g__Hyphomonas	1	0	0	2.471e-93	0
g__SWB02	2	0	0	2.065e-75	1
g__uncultured_f__Hyphomonadaceae	3	7.515	264	0.108	0.666
g__Dongia	2	0	0	8.161e-88	1
g__uncultured_o__Elsterales	6	69.6	687	7.406e-38	0.4
g__uncultured_f__Holosporaceae	3	315	3828	3.504e-39	0.333
g__Micropepsis	1	0	0	2.831e-105	0
g__EF100-94H03	2	0	0	0.012	1
g__Constrictibacter	1	0	0	1.242e-98	0
g__Reyranella	2	0	0	1.07e-83	1
g__uncultured_f__Reyranellaceae	2	48	66	1.059e-40	0
g__Methylobacterium	1	0	0	1.412e-80	0
g__Methylocella	3	7.515	264	0.108	0.666
g__Microvirga	1	0	0	9.824e-123	0
g__Roseiarcus	4	0.2	2	4.26e-32	0.666
g__alphaI_cluster	3	0.5	1	2.645e-75	0.666
g__uncultured_f__Beijerinckiaceae	1	0	0	0.011	0
g__D05-2	3	18	1236	0.016	0.666
g__Devosia	3	5	5	1.011e-91	0
g__unclassified_f__Devosiaceae	3	0.5	1	2.645e-75	0.666
g__Hyphomicrobium	1	0	0	9.824e-123	0
g__unclassified_f__Hyphomicrobiaceae	2	1	1	2.831e-105	0
g__Chthonobacter	4	18	1236	0.018	0.833
g__uncultured_f__Pleomorphomonadaceae	1	0	0	1.242e-98	0
g__Aureimonas	1	0	0	9.824e-123	0
g__Mesorhizobium	2	0	0	5.294e-80	1
g__Rhizobiaceae	1	0	0	9.824e-123	0
g__unclassified_f__Rhizobiaceae	1	0	0	9.824e-123	0
g__uncultured_f__Rhizobiaceae	2	0	0	0.012	1
g__Bauldia	2	16	16	2.592e-85	0
g__Nordella	2	16	16	2.592e-85	0
g__Bradyrhizobium	1	0	0	2.455e-39	0
g__Pseudolabrys	2	0	0	1.821e-38	1
g__Rhodopseudomonas	2	2	2	2.01e-98	0
g__uncultured_f__Xanthobacteraceae	2	25	34	1.952e-41	0
g__unclassified_o__Rhizobiales	2	0	0	8.359e-73	1
g__uncultured_o__Rhizobiales	2	0	0	2.844e-57	1
g__Amaricoccus	1	0	0	2.831e-105	0
g__Defluviimonas	4	363	4438	1.526e-38	0.333
g__Halovulum	2	0	0	2.065e-75	1
g__Ketogulonicigenium	4	28.666	651	3.96e-42	0.5
g__Paracoccus	3	743	7751	0.035	0
g__Pseudorhodobacter	1	0	0	3.168e-71	0
g__Rhodobacter	5	222.7	3225	1.167e-37	0.5
g__Rubellimicrobium	1	0	0	2.831e-105	0
g__Rubribacterium	1	0	0	9.824e-123	0
g__Rubrimonas	3	0.2	2	3.556e-32	0.333
g__Thioclava	2	2	4	1.91e-70	0
g__Tropicimonas	5	30	1666	0.03	0
g__Wenxinia	1	0	0	9.824e-123	0
g__unclassified_f__Rhodobacteraceae	2	25	25	3.666e-85	0
g__uncultured_f__Rhodobacteraceae	3	62	76	3.313e-70	0.333
g__Defluviicoccus	7	30	1666	0.037	0.523
g__uncultured_o__Rhodospirillales	1	0	0	9.824e-123	0
g__uncultured_f__Fodinicurvataceae	5	403	5040	6.31e-38	0.4
g__uncultured_f__Kiloniellaceae	5	30	1666	0.03	0
g__unclassified_f__Sneathiellaceae	1	0	0	2.471e-93	0
g__Altererythrobacter	1	0	0	0	0
g__Ellin6055	5	30	1666	0.03	0
g__Erythrobacter	1	0	0	9.824e-123	0
g__Porphyrobacter	7	487.333	7060	3.05e-37	0.047
g__Qipengyuania	2	0	0	1.07e-83	1
g__Sandaracinobacter	1	0	0	0.011	0
g__Sandarakinorhabdus	3	13.833	325	2.606e-42	0.666
g__Sphingobium	1	0	0	9.824e-123	0
g__Sphingomonas	1	0	0	9.824e-123	0
g__Sphingopyxis	1	0	0	5.345e-81	0
g__unclassified_f__Sphingomonadaceae	3	128.666	507	3.784e-09	0
g__uncultured_o__Thalassobaculales	2	2	2	2.01e-98	0
g__Candidatus_Alysiosphaera	1	0	0	9.824e-123	0
g__unclassified_c__Alphaproteobacteria	4	504	5176	0.003	0.166
g__Bdellovibrio	3	54.5	67	2.159e-70	0
g__OM27_clade	1	0	0	9.824e-123	0
g__DTB120	5	2.266	18	7.318e-36	0.7
g__Syntrophorhabdus	1	0	0	2.069e-57	0
g__uncultured_f__Desulfarculaceae	2	1	1	2.831e-105	0
g__Desulfatiferula	2	0	0	2.065e-75	1
g__Desulfatirhabdium	1	0	0	2.831e-105	0
g__Desulfatitalea	2	0	0	7.239e-74	1
g__Desulfobacterium	2	4	4	6.169e-95	0
g__Sva0081_sediment_group	1	0	0	2.831e-105	0
g__Desulfobulbus	3	1904	9082	3.356e-06	0.333
g__Desulfocapsa	3	80	128	2.712e-70	0.333
g__Desulfofustis	4	128	604	0.014	0.5
g__Desulfopila	3	0.076	1	9.227e-37	0.666
g__Desulfoprunum	1	0	0	9.824e-123	0
g__Desulfurivibrio	4	1.6	16	6.419e-36	0.833
g__Desulfobacterium_catecholicum_group	2	50	60	1.147e-60	0
g__uncultured_f__Desulfobulbaceae	34	1985.9	22989	0.39	0.078
g__Desulfomicrobium	3	7.515	264	0.108	0.666
g__Geobacter	2	38	46	8.897e-71	0
g__Geothermobacter	1	0	0	3.199e-74	0
g__unclassified_o__Desulfuromonadales	3	1.6	16	4.545e-36	0.666
g__uncultured_o__Desulfuromonadales	3	18	1236	0.016	0.666
g__FW113	5	1194.67	5354	3.537e-08	0.4
g__MBNT15	1	0	0	9.824e-123	0
g__Anaeromyxobacter	1	0	0	9.824e-123	0
g__Archangium	3	7.515	264	0.108	0.666
g__unclassified_f__Archangiaceae	3	0.5	1	0.013	0.666
g__BIrii41	3	6	7	2.078e-58	0.333
g__Blfdi19	5	1.85	17	7.527e-36	0.8
g__Haliangium	3	0.5	1	2.645e-75	0.666
g__MidBa8	1	0	0	9.824e-123	0
g__Nannocystaceae	2	18	1236	0.015	0
g__Nannocystis	1	0	0	9.824e-123	0
g__unclassified_f__Nannocystaceae	2	0	0	0.012	1
g__P3OB-42	1	0	0	2.831e-105	0
g__Phaselicystis	2	0	0	8.161e-88	1
g__Pajaroellobacter	1	0	0	2.831e-105	0
g__uncultured_f__Polyangiaceae	5	30	1666	0.03	0
g__Sandaracinus	1	0	0	9.824e-123	0
g__uncultured_f__Sandaracinaceae	5	87.166	1297	9.225e-42	0.5
g__UASB-TL25	1	0	0	9.824e-123	0
g__VHS-B3-70	2	1	1	2.831e-105	0
g__Vulgatibacter	3	6	9	3.222e-63	0.333
g__mle1-27	1	0	0	9.824e-123	0
g__unclassified_o__Myxococcales	1	0	0	2.831e-105	0
g__uncultured_o__Myxococcales	1	0	0	2.831e-105	0
g__NB1-j	2	4	4	4.454e-93	0
g__NKB15	1	0	0	9.824e-123	0
g__0319-6G20	11	14.333	43	7.594e-32	0.218
g__PB19	3	7.515	264	0.108	0.666
g__RCP2-54	2	128	496	0	0
g__SAR324_cladeMarine_group_B	2	169	286	3.62e-37	0
g__Sva0485	15	19.542	98	0.044	0.066
g__Desulfobacca	4	5.333	10	5.062e-63	0.5
g__Desulfomonile	2	0	0	8.103e-68	1
g__Desulfovirga	3	1.166	3	3.893e-63	0.666
g__Syntrophobacter	2	2	2	2.01e-98	0
g__uncultured_f__Syntrophobacteraceae	1	0	0	1.242e-98	0
g__TX1A-33	1	0	0	0.001	0
g__Sulfurifustis	2	1	1	2.831e-105	0
g__Marinobacter	3	7.515	264	0.108	0.666
g__Aquabacterium	3	7.515	264	0.108	0.666
g__Comamonas	2	0	0	8.161e-88	1
g__Herminiimonas	4	0.2	2	4.26e-32	0.666
g__Hydrogenophaga	1	0	0	9.824e-123	0
g__Lautropia	2	2	2	2.01e-98	0
g__Leptothrix	7	19	19	3.736e-67	0.095
g__Limnobacter	5	197	296	1.377e-38	0
g__Massilia	1	0	0	1.822e-16	0
g__Ralstonia	4	13.733	172	5.334e-38	0.666
g__Ramlibacter	3	7.515	264	0.108	0.666
g__Rhizobacter	1	0	0	0.003	0
g__Simplicispira	2	0	0	8.161e-88	1
g__unclassified_f__Burkholderiaceae	3	0.5	1	2.639e-38	0.666
g__uncultured_f__Burkholderiaceae	3	0	0	3.093e-58	1
g__Candidatus_Nitrotoga	2	0	0	8.161e-88	1
g__unclassified_f__Hydrogenophilaceae	1	0	0	2.069e-57	0
g__uncultured_f__Hydrogenophilaceae	1	0	0	9.824e-123	0
g__Methylotenera	4	3.5	5	1.323e-67	0.5
g__Ellin6067	2	4	4	5.582e-40	0
g__GOUTA6	1	0	0	9.824e-123	0
g__IS-44	1	0	0	5.776e-59	0
g__Nitrosomonas	1	0	0	3.084e-95	0
g__oc32	4	7.515	264	0.121	0.833
g__Azoarcus	1	0	0	9.824e-123	0
g__Dechlorobacter	3	7.515	264	0.108	0.666
g__Sulfuritalea	5	30	1666	0.03	0
g__Thauera	4	4.833	9	4.941e-63	0.5
g__Ferritrophicum	3	3	3	1.231e-80	0.333
g__Sulfuricella	6	30	1666	0.033	0.333
g__Sulfuriferula	3	2180	10450	0	0.333
g__unclassified_o__Betaproteobacteriales	1	0	0	9.824e-123	0
g__CCD24	1	0	0	1.242e-98	0
g__CCM19a	3	1	2	2.755e-58	0.666
g__OM60NOR5_clade	3	81.4	1420	2.863e-37	0
g__unclassified_f__Halieaceae	2	3	3	4.627e-95	0
g__Coxiella	4	2354	11352	0.003	0.333
g__uncultured_f__Diplorickettsiaceae	2	3	3	4.627e-95	0
g__EPR3968-O8a-Bc78	6	7.715	265	0.146	0.866
g__Escherichia-Shigella	18	2117.06	31412	0.153	0.058
g__Klebsiella	1	0	0	1.245e-67	0
g__Ga0077536	1	0	0	8.161e-88	0
g__Acidibacter	1	0	0	1.025e-60	0
g__Candidatus_Berkiella	3	25.5	51	2.695e-70	0.666
g__Candidatus_Ovatusbacter	2	1	1	2.831e-105	0
g__Unknown_Family_o__Gammaproteobacteria_Incertae_Sedis	1	0	0	9.824e-123	0
g__Halothiobacillus	4	0.576	2	1.097e-36	0.666
g__KI89A_clade	1	0	0	2.831e-105	0
g__Legionella	2	259	3210	1.241e-40	0
g__MBMPE27	1	0	0	3.413e-10	0
g__Halomonas	2	4	4	3.297e-80	0
g__PLTA13	2	20	23	9.23e-71	0
g__Acinetobacter	3	0	0	7.885e-37	1
g__uncultured_f__Moraxellaceae	2	0.076	1	7.554e-37	0
g__Pseudomonas	1	0	0	1.833e-85	0
g__R7C24	2	1	1	2.831e-105	0
g__unclassified_f__Steroidobacteraceae	1	0	0	8.161e-88	0
g__uncultured_f__Steroidobacteraceae	1	0	0	9.824e-123	0
g__Woeseia	1	0	0	5.77e-84	0
g__Dokdonella	1	0	0	9.824e-123	0
g__Dyella	2	6	6	5.554e-93	0
g__Rhodanobacter	1	0	0	2.831e-105	0
g__Arenimonas	3	20	23	2.468e-70	0.333
g__Luteimonas	1	0	0	9.824e-123	0
g__Lysobacter	2	20	29	2.555e-39	0
g__Pseudoxanthomonas	1	0	0	2.831e-105	0
g__Thermomonas	2	3	3	4.627e-95	0
g__Xanthomonas	2	0.076	1	7.554e-37	0
g__unclassified_f__Xanthomonadaceae	6	8.015	266	0.146	0.8
g__uncultured_f__Xanthomonadaceae	1	0	0	2.831e-105	0
g__uncultured_o__Xanthomonadales	3	81.4	1420	2.863e-37	0
g__uncultured_c__Gammaproteobacteria	3	2	2	1.252e-83	0.333
g__unclassified_p__Proteobacteria	3	0.666	2	2.441e-60	0.666
g__RBG-16-49-21	2	3	3	4.627e-95	0
g__Spirochaeta_2	1	0	0	9.824e-123	0
g__uncultured_f__Spirochaetaceae	3	1.6	16	4.699e-36	0.666
g__Chthoniobacter	1	0	0	2.602e-80	0
g__Diplosphaera	1	0	0	8.161e-88	0
g__Lacunisphaera	2	0.076	1	7.554e-37	0
g__Opitutus	4	1.5	3	3.692e-58	0.666
g__ADurb.Bin063-1	3	1	2	9.56e-74	0.666
g__Pedosphaeraceae	1	0	0	9.824e-123	0
g__unclassified_f__Pedosphaeraceae	1	0	0	9.824e-123	0
g__S-BQ2-57_soil_group	3	1.6	16	4.699e-36	0.666
g__DEV007	6	30	1666	0.033	0.333
g__Rubritaleaceae	5	65.666	90	3.555e-60	0.2
g__uncultured_f__Rubritaleaceae	1	0	0	9.824e-123	0
g__WOR-1	1	0	0	2.831e-105	0
g__WPS-2	3	1	2	9.56e-74	0.666
g__WS2	3	49	67	2.622e-39	0
g__Zixibacteria	2	0	0	8.161e-88	1
g__unclassified_d__Bacteria	2	1	1	2.831e-105	0

## Sheet: MLZnode
Node Name	node.degree	node.betw	node.stress	node.evcent	Clustering.Coefficient
g__AT-s3-28	2	0	0	7.05998e-09	1
g__Granulicella	4	721.481	388367	1.18108e-07	0.166667
g__unclassified_f__Acidobacteriaceae_Subgroup_1	6	1362.6	360717	0.00040696	0.866667
g__uncultured_f__Acidobacteriaceae_Subgroup_1	5	70.0708	47691	2.51984e-06	0.4
g__uncultured_o__Acidobacteriales	6	588.354	42074	7.15953e-06	0.666667
g__Bryobacter	2	2811.76	163362	6.45243e-09	0
g__Candidatus_Solibacter	4	926.72	210438	0.0023195	0.5
g__Elev-16S-1166	8	439.303	70682	0.0110368	0.357143
g__PAUC26f	4	1291.26	25536	9.89145e-05	0.166667
g__11-24	21	8717.99	1892729	0.0362089	0.119048
g__Blastocatella	2	0	0	2.27873e-09	1
g__JGI_0001001-H03	3	3020.76	139982	3.88319e-10	0
g__Stenotrophobacter	5	1130.21	165883	0.00060497	0.7
g__unclassified_f__Blastocatellaceae	3	3	3	1.09685e-51	0.333333
g__uncultured_f__Blastocatellaceae	3	3	3	1.09685e-51	0.333333
g__Elev-16S-573	6	9718.88	2424974	0.000507712	0.4
g__RB41	2	2380	245504	5.23754e-06	0
g__Geothrix	2	0	0	1.77979e-07	1
g__Holophaga	8	11142.1	6471391	1.97969e-06	0.107143
g__uncultured_f__Holophagaceae	4	1396.32	850197	1.28612e-07	0.333333
g__Subgroup_7	34	1907.9	105383	0.266078	0.283422
g__Subgroup_17	5	0	0	8.99691e-07	1
g__Subgroup_18	6	1362.6	360717	0.00040696	0.866667
g__Subgroup_22	2	598	286232	4.08496e-10	0
g__Subgroup_25	3	0	0	1.22977e-06	1
g__Subgroup_26	8	315.728	57886	0.000662206	0.535714
g__Subgroup_6	2	0	0	2.97671e-55	1
g__Luteitalea	1	0	0	5.54456e-64	0
g__Subgroup_10	25	10054.2	1953690	0.0490275	0.16
g__unclassified_p__Acidobacteria	4	3030.02	206597	0.00568957	0.166667
g__0319-7L14	11	6878.17	1487941	9.46559e-06	0.236364
g__Ferrithrix	5	735.583	1144868	1.29256e-07	0.6
g__Iamia	9	172.948	10437	0.00434478	0.5
g__CL500-29_marine_group	8	3492.18	436339	0.00959821	0.357143
g__Ilumatobacter	3	2.5	6	7.4497e-09	0.666667
g__unclassified_f__Ilumatobacteraceae	10	3147.22	177449	0.00222117	0.333333
g__uncultured_f__Ilumatobacteraceae	1	0	0	2.06551e-72	0
g__IMCC26207	10	1467.24	468933	0.0512061	0.422222
g__Sva0996_marine_group	3	2380	78552	1.11067e-05	0.333333
g__uncultured_f__Microtrichaceae	3	477.936	23731	1.2984e-09	0
g__unclassified_o__Microtrichales	9	942.337	495126	0.0338588	0.388889
g__uncultured_o__Microtrichales	8	1014.48	848200	0.00197218	0.428571
g__unclassified_c__Acidimicrobiia	1	0	0	1.72389e-11	0
g__Bifidobacterium	2	510.857	632784	4.75086e-08	0
g__Actinospica	9	564.277	29321	0.00012794	0.305556
g__Corynebacterium_1	5	4083.74	930546	0.00219179	0.3
g__Dietzia	1	0	0	5.54456e-64	0
g__Mycobacterium	1	0	0	2.06551e-72	0
g__Rhodococcus	1	0	0	0.000730514	0
g__Williamsia	2	759.547	98950	9.58927e-08	0
g__Acidothermus	2	0	0	2.97671e-55	1
g__Cryptosporangium	6	1362.6	360717	0.00040696	0.866667
g__Fodinicola	7	2318.99	1219526	0.0124485	0.428571
g__Jatrophihabitans	2	197.185	927	3.69465e-09	0
g__Blastococcus	1	0	0	2.06551e-72	0
g__Modestobacter	1	0	0	2.06551e-72	0
g__unclassified_f__Geodermatophilaceae	1	0	0	3.27357e-08	0
g__Nakamurella	1	0	0	0.000148813	0
g__unclassified_f__Sporichthyaceae	6	928.065	229589	0.000289814	0.333333
g__uncultured_f__Sporichthyaceae	1	0	0	7.0432e-05	0
g__unclassified_o__Frankiales	5	2632.61	472137	0.000265409	0
g__uncultured_o__Frankiales	8	1183.24	69464	0.00275935	0.428571
g__Quadrisphaera	1	0	0	6.13505e-07	0
g__unclassified_f__Kineosporiaceae	11	1325.71	337839	0.000380134	0.6
g__Georgenia	9	3273	151981	9.78716e-05	0.277778
g__Actinotalea	20	112.08	9501	0.166741	0.294737
g__Cellulomonas	5	0	0	1.0762e-31	1
g__unclassified_f__Cellulomonadaceae	4	282.684	142148	0.00923697	0.166667
g__Demequina	12	2319.83	784187	0.0615645	0.333333
g__uncultured_f__Dermatophilaceae	12	820.707	704961	0.111758	0.348485
g__Ornithinicoccus	1	0	0	9.5522e-08	0
g__Ornithinimicrobium	2	2253.86	39839	0.000134524	0
g__Oryzihumus	7	301	150112	9.4862e-07	0.619048
g__Phycicoccus	3	979.164	25827	0.0064846	0.333333
g__unclassified_f__Intrasporangiaceae	7	11170.2	7739435	0.00149258	0.285714
g__Jonesia	4	598	30671	0.0017898	0.5
g__Aurantimicrobium	2	598	66099	7.13937e-09	0
g__Chryseoglobus	1	0	0	2.06551e-72	0
g__Cryobacterium	4	958.586	143049	0.000746	0.166667
g__Marisediminicola	7	8040.59	3834504	0.000539805	0.190476
g__Rhodoluna	2	0	0	1.92231e-10	1
g__unclassified_f__Microbacteriaceae	6	1921.34	142508	0.00147764	0.333333
g__uncultured_f__Microbacteriaceae	13	2011.84	477227	0.0800561	0.423077
g__Arthrobacter	4	2474.54	228716	0.00404139	0.5
g__Citricoccus	11	671.27	278235	0.0801244	0.6
g__Kocuria	8	3542.27	209267	0.0104941	0.214286
g__Nesterenkonia	2	284.016	386987	3.17597e-05	0
g__Pseudarthrobacter	6	6492	4709582	2.96276e-07	0.0666667
g__Sinomonas	6	557.543	1973	8.2165e-05	0.2
g__unclassified_f__Micrococcaceae	2	598	280587	4.96823e-06	0
g__Promicromonospora	9	1224.89	309229	0.000322799	0.388889
g__Sanguibacter	22	25522.1	4941754	0.00330827	0.147186
g__unclassified_o__Micrococcales	9	1930.84	131761	0.00720694	0.333333
g__Actinoplanes	2	65.0107	202	6.42653e-05	0
g__Asanoa	5	2325.14	1086853	3.42509e-05	0.6
g__Dactylosporangium	3	162.88	2405	1.36135e-06	0.666667
g__Luedemannella	3	598	112543	1.17265e-07	0.333333
g__Micromonospora	15	1359.5	790038	0.135019	0.266667
g__Rhizocola	19	2956.6	1324781	0.162958	0.415205
g__Virgisporangium	4	0	0	1.21649e-06	1
g__unclassified_f__Micromonosporaceae	13	2966.48	366051	0.0621108	0.397436
g__PeM15	8	593.961	116707	0.0106685	0.285714
g__Aeromicrobium	1	0	0	2.29812e-32	0
g__Marmoricola	3	2	2	3.70054e-53	0.333333
g__Nocardioides	5	2392.83	114304	0.000378934	0.3
g__unclassified_f__Nocardioidaceae	1	0	0	2.15216e-06	0
g__uncultured_f__Propionibacteriaceae	21	2537.36	1239312	0.176449	0.27619
g__Actinomycetospora	2	1	1	1.10891e-63	0
g__Actinophytocola	5	91.0903	71501	2.19386e-06	0.5
g__Lechevalieria	5	1628.44	54950	2.93038e-05	0.2
g__Prauserella	5	852.075	68686	0.00535469	0.3
g__Pseudonocardia	2	0	0	2.97671e-55	1
g__unclassified_f__Pseudonocardiaceae	5	871.225	586258	0.00349381	0.4
g__Streptomyces	1	0	0	2.06551e-72	0
g__unclassified_f__Streptomycetaceae	4	3268.05	181469	0.000353212	0
g__Nonomuraea	12	1332.69	337991	0.000409219	0.636364
g__Actinocorallia	1	0	0	2.06551e-72	0
g__Actinomadura	7	358.462	32553	0.00480686	0.380952
g__Collinsella	9	2805.5	497887	0.000496409	0.416667
g__OPB41	4	0	0	0.00201858	1
g__MB-A2-108	6	3009	307080	9.10846e-05	0.466667
g__Euzebya	5	14.5423	208	0.00259395	0.8
g__uncultured_f__Euzebyaceae	4	297	150106	8.02316e-07	0.666667
g__Egicoccus	2	3356.95	441645	1.12196e-07	0
g__Nitriliruptoraceae	1	0	0	2.06551e-72	0
g__Rubrobacter	18	2201.31	1337316	0.103708	0.254902
g__Gaiella	4	57.8167	1738	3.13309e-06	0.833333
g__unclassified_o__Gaiellales	4	9773.47	6908106	8.6403e-05	0
g__uncultured_o__Gaiellales	2	0	0	2.16124e-51	1
g__67-14	1	0	0	5.54456e-64	0
g__Conexibacter	4	1035.38	66147	6.27946e-07	0.166667
g__Parviterribacter	2	1788	600741	1.39726e-08	0
g__Solirubrobacter	3	2970	98185	0.000192441	0.333333
g__unclassified_f__Solirubrobacteraceae	12	320.827	86686	0.000190658	0.287879
g__uncultured_f__Solirubrobacteraceae	14	21244	2932412	2.11006e-05	0.021978
g__unclassified_o__Solirubrobacterales	1	0	0	0.000497212	0
g__uncultured_c__Thermoleophilia	1	0	0	2.06551e-72	0
g__unclassified_p__Actinobacteria	1	0	0	2.06551e-72	0
g__Armatimonas	2	3956.53	791622	2.86859e-05	0
g__Armatimonadales	1	0	0	5.27232e-09	0
g__Chthonomonas	1	0	0	1.22131e-60	0
g__BRC1	2	1194	400496	8.03442e-10	0
g__Cytophaga_xylanolytica_group	19	3738.3	511708	0.137676	0.333333
g__Muribaculaceae	2	598	104942	5.42786e-07	0
g__Sunxiuqinia	2	610.934	231293	0.00030097	0
g__uncultured_f__Prolixibacteraceae	3	12.0741	278	0.00510295	0.666667
g__SB-5	1	0	0	1.31387e-09	0
g__Cnuella	3	3697.13	122684	2.39044e-05	0.333333
g__Dinghuibacter	8	5845.04	1478939	0.00532779	0.392857
g__Ferruginibacter	1	0	0	2.06551e-72	0
g__Flavisolibacter	1	0	0	1.73174e-08	0
g__Flavitalea	3	0	0	6.90722e-07	1
g__Lacibacter	3	8	8	2.90238e-51	0.333333
g__Parasegetibacter	2	0	0	2.97671e-55	1
g__Sediminibacterium	3	1788	104188	2.03863e-05	0.333333
g__Segetibacter	7	1138.88	130258	1.26165e-06	0.52381
g__Terrimonas	1	0	0	1.60288e-11	0
g__UTBCD1	2	0	0	7.2361e-46	1
g__unclassified_f__Chitinophagaceae	3	2580.05	73984	1.01902e-07	0
g__uncultured	7	2671.94	550454	0.018161	0.380952
g__Haliscomenobacter	1	0	0	2.89442e-08	0
g__Lewinella	2	1	1	1.10891e-63	0
g__Phaeodactylibacter	3	0.5	1	9.70119e-46	0.666667
g__unclassified_f__Saprospiraceae	5	128.946	1071	6.25893e-05	0.1
g__uncultured_f__Saprospiraceae	3	4728	185418	1.99902e-06	0.333333
g__uncultured_o__Chitinophagales	18	22601.7	7637412	0.00536453	0.215686
g__Algoriphagus	1	0	0	2.06551e-72	0
g__Catalinimonas	5	3681.23	1646514	1.24513e-07	0.4
g__Cesiribacter	2	0	0	2.16124e-51	1
g__Echinicola	2	426.409	42373	1.21594e-06	0
g__Imperialibacter	6	151.986	96974	4.3933e-06	0.4
g__Marinoscillum	5	3372.32	109281	0.00274082	0.5
g__Marivirga	12	11838.1	2988475	0.00510235	0.181818
g__Rhodonellum	2	1	1	1.10891e-63	0
g__uncultured_f__Cyclobacteriaceae	1	0	0	1.22131e-60	0
g__Cytophaga	1	0	0	2.06551e-72	0
g__Cytophagaceae	4	144.509	10281	0.00258803	0.833333
g__Rhodocytophaga	2	0	0	3.3248e-06	1
g__Adhaeribacter	6	475.068	43843	0.0077762	0.533333
g__Hymenobacter	1	0	0	4.0917e-10	0
g__Nibribacter	1	0	0	2.06551e-72	0
g__Pontibacter	2	0	0	9.52632e-52	1
g__Rufibacter	26	209.902	20108	0.219821	0.378462
g__MWH-CFBk5	4	284.349	386988	3.78622e-05	0.666667
g__Chryseolinea	4	6.06081	177	3.0715e-05	0.5
g__OLB12	5	0	0	8.99691e-07	1
g__unclassified_f__Microscillaceae	21	12480	8904766	0.138121	0.0714286
g__uncultured_f__Microscillaceae	2	598	19641	3.89558e-08	0
g__Dyadobacter	2	1015.82	1322061	8.25255e-07	0
g__Runella	3	5454.56	266894	2.59809e-05	0.333333
g__uncultured_f__Spirosomaceae	3	697.072	263037	1.69572e-08	0
g__unclassified_o__Cytophagales	17	1195.37	881150	0.162812	0.419118
g__unclassified_f__Crocinitomicaceae	11	5533.83	1102029	0.00323495	0.290909
g__uncultured_f__Cryomorphaceae	17	891.457	296100	0.143353	0.367647
g__Arenibacter	2	0	0	3.16262e-53	1
g__Confluentibacter	8	2270.95	65506	0.0024346	0.464286
g__Flavobacteriaceae	19	5634.68	1559891	0.157127	0.397661
g__Flavobacterium	2	1	1	1.10891e-63	0
g__Gillisia	4	770.692	70466	8.02673e-07	0
g__Hoppeia	5	236.004	47814	0.00058749	0.6
g__Lutibacter	11	1919.04	350201	0.000356619	0.345455
g__Salinimicrobium	5	1194	253782	7.37725e-07	0.6
g__Sediminibacter	4	1790	858692	7.10419e-09	0.166667
g__Subsaxibacter	5	3703.75	2576004	1.16081e-07	0.2
g__Zeaxanthinibacter	6	1583.84	300459	0.000124765	0.266667
g__unclassified_f__Flavobacteriaceae	3	298.5	99094	1.0204e-07	0.666667
g__NS9_marine_group	2	0	0	1.08993e-05	1
g__Chryseobacterium	9	1238.23	309391	0.000347331	0.277778
g__AKYH767	2	598	31305	1.28393e-12	0
g__KD3-93	2	970.57	100235	1.21551e-06	0
g__NS11-12_marine_group	4	598	32649	5.64063e-05	0.5
g__Arcticibacter	4	339.6	63615	0.00239081	0.5
g__Mucilaginibacter	6	1555.84	185431	0.000273084	0.533333
g__Pedobacter	2	0	0	5.46326e-05	1
g__unclassified_f__Sphingobacteriaceae	2	275.917	10720	5.91463e-09	0
g__env.OPS_17	1	0	0	8.74646e-07	0
g__PHOS-HE36	6	1199	1717331	2.29249e-08	0.266667
g__OPB56	2	0	0	5.03497e-10	1
g__SJA-28	1	0	0	2.06551e-72	0
g__uncultured_f__Balneolaceae	1	0	0	2.50447e-11	0
g__Rhodothermaceae	6	3238.19	1783507	0.000575031	0.466667
g__Rubrivirga	8	3347.23	1421816	0.000484858	0.464286
g__uncultured	5	3258.5	1716995	1.20471e-07	0.3
g__Candidatus_Protochlamydia	5	543.497	21359	0.000316574	0.6
g__Neochlamydia	1	0	0	2.06551e-72	0
g__unclassified_f__Parachlamydiaceae	2	915.717	296485	0.000295548	0
g__uncultured_f__Parachlamydiaceae	6	587.536	774025	6.88088e-05	0.466667
g__uncultured_f__Simkaniaceae	1	0	0	0.00727089	0
g__cvE6	3	1194	115532	2.51803e-05	0.333333
g__unclassified_o__Chlamydiales	7	417.982	426314	0.00196533	0.52381
g__AD3	16	1865.5	1159932	0.0903315	0.316667
g__1-20	11	648.858	88882	0.00977997	0.218182
g__Anaerolinea	2	3179.98	101250	1.37453e-06	0
g__UTCFX1	3	591	831105	1.82047e-08	0.666667
g__uncultured_f__Anaerolineaceae	7	255.513	118335	0.00470438	0.619048
g__uncultured_f__Ardenticatenaceae	1	0	0	5.54456e-64	0
g__uncultured_o__Ardenticatenales	8	764.374	25854	0.00665088	0.5
g__Litorilinea	2	1194	162278	1.21331e-06	0
g__uncultured_f__Caldilineaceae	5	633.341	44392	2.54859e-05	0.5
g__RBG-13-54-9	6	181.497	54130	0.00360738	0.6
g__A4b	6	11298.2	544474	0.00632547	0.333333
g__OLB13	2	304.897	768	6.46763e-09	0
g__SBR1031	2	0	0	3.53993e-05	1
g__SJA-15	5	181.297	54129	0.00340886	0.5
g__Candidatus_Chloroploca	3	7103.21	4988460	5.08184e-06	0
g__Chloronema	3	2875.22	1297765	7.2344e-09	0
g__FFCH7168	2	598	115646	9.19935e-08	0
g__Oscillochloris	8	293.069	118327	0.0114012	0.607143
g__unclassified_f__Chloroflexaceae	7	328.37	47534	0.00907405	0.380952
g__Herpetosiphon	2	598	283402	7.3953e-09	0
g__uncultured_f__Roseiflexaceae	3	0.75	3	2.07159e-08	0
g__AKYG1722	1	0	0	2.06551e-72	0
g__JG30-KF-CM45	7	60.9442	512	0.00319768	0.619048
g__Nitrolancea	2	1613.22	811630	4.96829e-06	0
g__Sphaerobacter	4	598.5	178076	3.51594e-06	0.333333
g__S085	4	1308.4	241412	8.78301e-06	0.166667
g__SAR202_clade	9	433.808	70570	0.00068504	0.5
g__JG30-KF-CM66	2	0	0	2.28791e-05	1
g__KD4-96	3	263.415	2293	0.000409785	0.666667
g__B12-WMSP1	2	598	81140	6.97662e-08	0
g__C0119	8	1702.24	332562	0.0180693	0.5
g__JG30-KF-AS9	2	0	0	7.06408e-09	1
g__OLB14	4	57.8167	1738	3.13309e-06	0.833333
g__P2-11E	12	1332.69	337991	0.000409219	0.636364
g__SHA-26	8	766.583	80146	0.00065178	0.464286
g__TK10	9	3828.22	913932	0.00112829	0.388889
g__Obscuribacterales	20	96.6986	529	0.000392645	0.189474
g__Vampirovibrionales	3	0	0	0.00910247	1
g__Chloroplast	2	598	126892	4.24197e-08	0
g__uncultured_o__Eurycoccales	3	46.059	35763	1.86954e-06	0.333333
g__Limnothrix	1	0	0	4.19732e-05	0
g__Microcoleus_PCC-7113	6	74.8908	774	7.08001e-05	0.533333
g__Synechocystis_CCALA_700	2	0	0	0.000574191	1
g__Planktothrix_NIVA-CYA_15	8	4152.73	3411189	0.000421253	0.428571
g__Trichodesmium_IMS101	2	598	61379	1.73745e-08	0
g__Tychonema_CCAP_1459-11B	2	0	0	9.80566e-08	1
g__uncultured_f__Phormidiaceae	8	142.349	76416	8.98681e-06	0.678571
g__Leptolyngbya_LEGE-06070	4	2	3	1.15399e-45	0.5
g__unclassified_f__Unknown_Family	17	1976.57	799975	0.154303	0.286765
g__Nodosilinea_PCC-7104	2	0	0	9.52632e-52	1
g__uncultured_o__Phormidesmiales	1	0	0	1.31387e-09	0
g__Pseudanabaena_PCC-7429	5	1010.46	265631	0.000265768	0
g__Synechococcus_IR11	2	0	0	5.16362e-07	1
g__Deinococcus	1	0	0	4.76316e-52	0
g__uncultured_f__Deinococcaceae	4	23.9169	216	4.99069e-06	0.833333
g__Truepera	1	0	0	2.06551e-72	0
g__Babeliales	1	0	0	2.06551e-72	0
g__Vermiphilaceae	1	0	0	2.06551e-72	0
g__unclassified_o__Babeliales	9	1948.89	551504	3.84824e-05	0.555556
g__Lineage_IV	11	3287.03	337766	0.000196076	0.472727
g__MVP-88	8	1636.98	418271	0.000505243	0.535714
g__Lineage_IIb	4	49.7569	1073	0.00537844	0.333333
g__Lineage_IIc	3	549.732	57870	1.08069e-07	0.333333
g__Entotheonellaceae	4	2970	1001225	4.22592e-06	0.5
g__Sulfuricurvum	7	1614.25	338380	3.139e-06	0.285714
g__FBP	1	0	0	2.06551e-72	0
g__uncultured_c__Chitinivibrionia	18	4175.08	1306860	0.126827	0.267974
g__possible_genus_04	3	5.5	12	2.02337e-06	0.666667
g__uncultured_f__Fibrobacteraceae	11	21215.7	13792904	0.00481416	0.236364
g__Alteribacillus	6	1786.67	92724	1.70956e-05	0.533333
g__Bacillus	3	3	3	1.09685e-51	0.333333
g__Sinobaca	8	64.6387	18846	0.00447114	0.678571
g__unclassified_f__Bacillaceae	6	514.807	29283	0.00224252	0.266667
g__Paenibacillus	5	1738.29	39718	9.50599e-09	0.2
g__Jeotgalibacillus	2	1103.92	535642	2.85714e-07	0
g__Lysinibacillus	3	1788	1016900	4.17547e-10	0.333333
g__Paenisporosarcina	21	7938.74	2895506	0.15214	0.2
g__Planococcus	6	821.611	41154	0.00115077	0.466667
g__Planomicrobium	1	0	0	5.54456e-64	0
g__Sporosarcina	8	1864.69	461023	0.000480183	0.357143
g__unclassified_f__Planococcaceae	13	4685.48	601103	0.0621427	0.320513
g__Staphylococcus	5	3807.09	118514	8.89998e-06	0.3
g__unclassified_o__Bacillales	7	1965.52	747309	0.0359749	0.142857
g__Trichococcus	7	1232.74	375515	0.00317122	0.52381
g__Lactobacillus	4	2384	462576	1.59987e-06	0.166667
g__Lactococcus	11	618.447	584580	0.106136	0.418182
g__Streptococcus	1	0	0	2.54126e-07	0
g__Christensenellaceae_R-7_group	5	1130.21	165883	0.00060497	0.7
g__Clostridium_sensu_stricto_1	2	53.3525	125	8.79138e-06	0
g__Acidaminobacter	1	0	0	8.39407e-06	0
g__Fusibacter	4	2034.46	37369	0.000108982	0.5
g__Sulfobacillus	6	5749.35	443717	0.000142728	0.133333
g__uncultured_f__Family_XVII	2	0	0	2.09022e-08	1
g__Anaerostipes	2	0	0	3.53993e-05	1
g__Blautia	3	298.5	99094	1.0204e-07	0.666667
g__Fusicatenibacter	15	6924.55	1020654	1.19822e-05	0.238095
g__Eubacterium_hallii_group	1	0	0	5.10074e-07	0
g__unclassified_f__Lachnospiraceae	1	0	0	5.54456e-64	0
g__Desulfosporosinus	2	598	215266	1.39451e-06	0
g__Paeniclostridium	4	92.1779	1284	0.000110495	0.666667
g__Romboutsia	1	0	0	2.06551e-72	0
g__unclassified_f__Peptostreptococcaceae	2	598	277048	1.70361e-08	0
g__uncultured_f__Peptostreptococcaceae	4	1650.34	74569	0.00429052	0
g__Faecalibacterium	4	0	0	8.46971e-05	1
g__Ruminiclostridium_1	17	3978.2	1297415	0.11545	0.272059
g__Ruminococcaceae_UCG-013	3	2592.47	33247	8.25299e-06	0.333333
g__Subdoligranulum	8	799.335	153124	0.00646842	0.178571
g__TC1	1	0	0	2.06551e-72	0
g__Erysipelothrix	4	4	12	1.47775e-08	0.666667
g__Turicibacter	4	38.6749	8995	0.000315248	0.833333
g__Dialister	1	0	0	3.99843e-09	0
g__AKAU4049	5	2009.51	1074159	0.000536239	0.4
g__BD2-11_terrestrial_group	1	0	0	4.76316e-52	0
g__Gemmatimonas	3	0.5	1	0.000232909	0.666667
g__unclassified_f__Gemmatimonadaceae	6	11.1899	94	0.000194113	0.266667
g__uncultured_f__Gemmatimonadaceae	13	10676.8	745850	0.075737	0.397436
g__Longimicrobiaceae	6	568.331	67047	3.01306e-08	0.4
g__Longimicrobium	17	15843.1	2901984	0.000336198	0.169118
g__S0134_terrestrial_group	1	0	0	2.06551e-72	0
g__unclassified_p__Gemmatimonadetes	8	166.841	1279	0.000100632	0.321429
g__Hydrogenedensaceae	7	56.7384	24522	9.15287e-06	0.238095
g__Latescibacteria	12	655.29	42493	0.0042539	0.5
g__P9X2b3D02	13	6413.58	1016164	0.0760704	0.423077
g__4-29-1	23	2324.31	551902	0.179385	0.359684
g__Leptospirillum	5	727.701	388376	1.25244e-07	0.4
g__Nitrospira	2	0	0	2.88677e-05	1
g__uncultured_c__Thermodesulfovibrionia	1	0	0	2.06551e-72	0
g__Omnitrophicaeota	2	4	7	1.15691e-07	0
g__Candidatus_Kerfeldbacteria	5	587.604	42072	6.77528e-06	0.7
g__Berkelbacteria	4	0	0	1.21649e-06	1
g__Candidatus_Peribacteria	1	0	0	2.34116e-11	0
g__Gracilibacteria	2	0	0	3.16262e-53	1
g__JGI_0000069-P22	2	0	0	9.80566e-08	1
g__Candidatus_Collierbacteria	5	389.854	9893	7.08883e-06	0.8
g__Candidatus_Levybacteria	1	0	0	6.86724e-07	0
g__Candidatus_Roizmanbacteria	6	2067.35	550469	3.17438e-05	0.333333
g__Candidatus_Woesebacteria	1	0	0	5.54456e-64	0
g__Candidatus_Kaiserbacteria	3	812.472	26823	2.54561e-05	0
g__unclassified_c__Parcubacteria	3	146.75	286216	1.21363e-07	0.666667
g__Saccharimonadaceae	1	0	0	2.06551e-72	0
g__unclassified_o__Saccharimonadales	6	3911.95	586845	0.000628469	0.666667
g__WS6_Dojkabacteria	5	0	0	1.0762e-31	1
g__WWE3	2	598	489751	5.71185e-07	0
g__028H05-P-BN-P5	5	742.509	524644	0.00259656	0.5
g__BD7-11	11	1705.84	472279	0.0765445	0.381818
g__OM190	35	47457.1	11650414	0.0358957	0.0521008
g__AKYG587	3	598	27955	2.79678e-10	0.333333
g__Phycisphaera	3	296.5	215261	1.49257e-06	0.666667
g__SM1A02	4	531.922	49890	0.00169533	0.5
g__uncultured_f__Phycisphaeraceae	6	330.769	103382	7.7772e-07	0.6
g__Tepidisphaerales	14	22094	11699803	0.000269309	0.120879
g__Pla4_lineage	1	0	0	1.20931e-06	0
g__Singulisphaera	2	0	0	3.3248e-06	1
g__unclassified_f__Isosphaeraceae	8	3729.58	1803933	0.000646738	0.428571
g__uncultured_f__Isosphaeraceae	4	559.502	284582	0.000109395	0.5
g__uncultured_c__Planctomycetacia	1	0	0	9.7637e-10	0
g__vadinHA49	7	1777	525367	6.47509e-06	0.619048
g__Acidiphilium	1	0	0	4.76316e-52	0
g__Belnapia	4	2011.26	190993	0.000436294	0.333333
g__Craurococcus	5	10.7742	267	3.45527e-05	0.4
g__Rhodovastum	10	930.828	93199	0.0171832	0.466667
g__Roseomonas	9	1668.63	99359	0.00380183	0.277778
g__unclassified_f__Acetobacteraceae	9	2247.19	1137342	0.0203053	0.305556
g__uncultured_f__Acetobacterales_Incertae_Sedis	6	323.121	47976	0.00349086	0.266667
g__Desertibacter	8	401.827	109177	0.0111	0.464286
g__Skermanella	2	0	0	2.97671e-55	1
g__unclassified_f__Azospirillaceae	1	0	0	3.97008e-10	0
g__uncultured_o__Azospirillales	2	0	0	2.97671e-55	1
g__Brevundimonas	2	0	0	5.03497e-10	1
g__Caulobacter	2	0	0	0.000133796	1
g__Phenylobacterium	1	0	0	2.06551e-72	0
g__unclassified_f__Caulobacteraceae	4	4146.5	164830	1.15807e-07	0.333333
g__uncultured_f__Caulobacteraceae	6	1645.49	374380	0.000639453	0.533333
g__Hirschia	5	3425.77	111199	1.76261e-06	0.3
g__Hyphomonas	6	2210.65	60713	0.000112602	0.333333
g__SWB02	5	483.34	26839	0.0101456	0.6
g__Amphiplicatus	5	9394.44	386817	0.000390233	0.3
g__unclassified_f__Parvularculaceae	2	591	277035	1.70465e-08	0
g__uncultured_o__Elsterales	1	0	0	3.99843e-09	0
g__Candidatus_Bealeia	20	5351.96	2800027	0.165527	0.194737
g__uncultured_f__Holosporaceae	7	5972.29	955559	0.00607612	0.47619
g__uncultured_f__Micavibrionaceae	2	0	0	1.43062e-07	1
g__Candidatus_Captivus	13	1899.9	725795	0.110166	0.474359
g__Candidatus_Paracaedibacter	20	11937.1	4648645	0.130053	0.147368
g__EF100-94H03	4	1635.99	528256	0.000322581	0.5
g__Reyranella	13	25404.8	9347913	0.00867556	0.153846
g__uncultured_f__Reyranellaceae	3	598	13120	0.000732365	0.333333
g__A0839	2	1	1	1.10891e-63	0
g__Bosea	20	23691.9	11270633	0.124586	0.131579
g__Methylocystis	3	0	0	6.62987e-07	1
g__Microvirga	5	3936.13	162258	2.42857e-05	0.6
g__Salinarimonas	23	6541.86	3689171	0.137995	0.142292
g__unclassified_f__Beijerinckiaceae	5	607.933	46116	0.000823702	0.6
g__uncultured_f__Beijerinckiaceae	2	0	0	2.97671e-55	1
g__D05-2	1	0	0	1.20931e-06	0
g__Devosia	9	1722.62	239971	0.034818	0.527778
g__uncultured_f__Devosiaceae	6	2387.34	712357	5.44965e-05	0.2
g__Filomicrobium	1	0	0	9.07995e-33	0
g__Hyphomicrobium	5	2974.5	330480	3.75518e-05	0.2
g__Pedomicrobium	2	598	120457	5.05029e-07	0
g__unclassified_f__Hyphomicrobiaceae	16	448.06	41729	0.00578881	0.433333
g__uncultured_f__Hyphomicrobiaceae	6	193.767	39505	0.00898144	0.266667
g__Labrys	3	1189	1108149	1.72179e-08	0
g__Methyloceanibacter	6	3238.19	1783507	0.000575031	0.466667
g__uncultured_f__Methyloligellaceae	2	0	0	2.97671e-55	1
g__Prosthecomicrobium	3	1304.54	1415595	1.94446e-06	0.333333
g__uncultured_f__Pleomorphomonadaceae	11	4445.61	378041	0.0230336	0.309091
g__Allorhizobium-Neorhizobium-Pararhizobium-Rhizobium	6	588.574	48508	0.000307748	0.6
g__Aureimonas	1	0	0	2.06551e-72	0
g__Ensifer	4	733.75	1144864	1.22677e-07	0.666667
g__Hoeflea	1	0	0	9.86789e-10	0
g__Mesorhizobium	1	0	0	2.06551e-72	0
g__Nitratireductor	8	2840.23	2272746	0.000441136	0.535714
g__unclassified_f__Rhizobiaceae	2	1194	132196	1.24161e-07	0
g__Anderseniella	21	23465.5	10608116	0.122392	0.180952
g__Bauldia	7	906.475	140137	3.02542e-08	0.333333
g__Nordella	1	0	0	6.92581e-09	0
g__unclassified_f__Rhizobiales_Incertae_Sedis	3	0.142857	1	0.0017009	0.666667
g__uncultured_f__Rhizobiales_Incertae_Sedis	6	817.011	67540	0.0184029	0.466667
g__Rhodomicrobium	9	693.982	192708	0.000518683	0.527778
g__Bradyrhizobium	2	0	0	5.00116e-11	1
g__Pseudolabrys	1	0	0	4.23838e-10	0
g__Pseudorhodoplanes	1	0	0	2.84738e-07	0
g__Rhodoplanes	1	0	0	2.64772e-12	0
g__unclassified___fXanthobacteraceae	7	2189.36	2266231	2.36097e-07	0.238095
g__uncultured_f__Xanthobacteraceae	1	0	0	1.01019e-07	0
g__unclassified_o__Rhizobiales	6	1493	645800	1.61288e-06	0.266667
g__uncultured_o__Rhizobiales	1	0	0	9.95763e-10	0
g__Defluviimonas	6	2079.5	1144676	1.20844e-07	0.2
g__Falsirhodobacter	1	0	0	5.4249e-07	0
g__Halovulum	5	258.849	55350	0.00857757	0.2
g__Loktanella	2	0	0	6.18414e-07	1
g__Palleronia	2	0	0	9.06474e-06	1
g__Paracoccus	6	4728.5	528737	0.000580109	0.333333
g__Pseudorhodobacter	9	5286.71	3983282	0.0103512	0.333333
g__Rhodobacter	1	0	0	2.06551e-72	0
g__Rhodobaculum	13	5047.63	955545	0.103452	0.307692
g__Roseinatronobacter	9	43.95	1345	0.0058878	0.666667
g__Roseovarius	8	1790.05	50745	0.0098934	0.357143
g__Rubellimicrobium	3	298.5	26048	1.24811e-06	0.666667
g__Rubrimonas	6	1461.35	274886	0.00346384	0.4
g__Seohaeicola	5	2503.86	223270	0.00441449	0.4
g__Silicimonas	5	1777.01	65239	0.000198502	0.4
g__Tabrizicola	1	0	0	0.000102577	0
g__Thioclava	1	0	0	5.83053e-09	0
g__Tropicimonas	4	1635.99	528256	0.000322581	0.5
g__Wenxinia	2	598	286172	6.92716e-09	0
g__unclassified_f__Rhodobacteraceae	2	0	0	4.21824e-08	1
g__uncultured_f__Rhodobacteraceae	17	15706.8	9338369	0.0341068	0.132353
g__uncultured_f__Magnetospiraceae	12	1332.69	337991	0.000409219	0.636364
g__Defluviicoccus	10	7463.17	1957102	0.000149101	0.177778
g__uncultured_o__Rhodospirillales	1	0	0	8.18003e-06	0
g__uncultured_f__Fodinicurvataceae	20	12620.5	5130552	0.092456	0.147368
g__uncultured_f__Rickettsiaceae	5	579.981	80179	0.00332551	0.3
g__Altererythrobacter	2	1788	198291	2.15928e-06	0
g__Erythrobacter	1	0	0	2.43115e-09	0
g__Sandarakinorhabdus	2	598	61783	0.000293389	0
g__Sphingoaurantiacus	1	0	0	5.54456e-64	0
g__Sphingobium	1	0	0	7.35841e-14	0
g__Sphingomonas	5	1747.96	218662	0.00148227	0.2
g__Sphingorhabdus	8	1586.54	2015056	1.43519e-05	0.214286
g__unclassified_f__Sphingomonadaceae	4	2970	578210	2.76286e-05	0.5
g__Thalassobaculum	8	489.738	79820	0.00922948	0.464286
g__uncultured_o__Thalassobaculales	1	0	0	5.4249e-07	0
g__Candidatus_Alysiosphaera	3	7	11	4.69978e-32	0.333333
g__Geminicoccus	6	983.445	907984	0.0124081	0.6
g__unclassified_c__Alphaproteobacteria	4	2020.83	47141	3.00792e-10	0.166667
g__uncultured_c__Alphaproteobacteria	3	298.5	254226	2.55634e-11	0.666667
g__Peredibacter	2	598	81140	6.97662e-08	0
g__Bdellovibrio	16	1813.04	484802	0.000256858	0.241667
g__OM27_clade	7	1777	525367	6.47509e-06	0.619048
g__Bradymonadales	3	591	831105	1.82047e-08	0.666667
g__DTB120	3	0	0	0.00122511	1
g__uncultured_f__Desulfarculaceae	2	2739.14	81509	7.90385e-08	0
g__Desulfatirhabdium	2	0	0	3.46764e-05	1
g__Desulfatitalea	5	0	0	1.0762e-31	1
g__uncultured_f__Desulfobacteraceae	2	4514.53	890885	0.000498856	0
g__Desulfopila	13	366.268	87730	0.000208547	0.307692
g__Desulfobacterium_catecholicum_group	5	3544.97	692822	1.66671e-06	0.1
g__unclassified_f__Desulfobulbaceae	1	0	0	2.06551e-72	0
g__Desulfovibrio	4	721.481	388367	1.18108e-07	0.166667
g__Geoalkalibacter	5	190.225	27132	1.45684e-06	0.8
g__Geothermobacter	9	5286.71	3983282	0.0103512	0.333333
g__MA-28-I98C	5	10234.7	4158622	1.95119e-06	0.2
g__unclassified_o__Desulfuromonadales	3	0	0	0.00127204	1
g__MBNT15	2	0	0	7.2361e-46	1
g__Amb-16S-1034	2	0	0	1.93093e-06	1
g__Archangium	7	274.639	110744	0.0104036	0.666667
g__unclassified_f__Archangiaceae	1	0	0	7.9922e-08	0
g__BIrii41	15	928.836	186880	0.0986388	0.32381
g__Blfdi19	5	0	0	1.0762e-31	1
g__Haliangium	3	1194	39280	6.77484e-07	0.333333
g__Nannocystaceae	16	3486.39	1751705	0.00339252	0.258333
g__Nannocystis	26	10858.5	4551975	0.0157863	0.203077
g__unclassified_f__Nannocystaceae	11	3177.72	856767	0.0923797	0.309091
g__uncultured_f__Nannocystaceae	2	0	0	9.06474e-06	1
g__P3OB-42	2	0	0	2.44762e-05	1
g__Phaselicystis	6	1200	1662230	3.16189e-09	0.133333
g__Pajaroellobacter	3	0	0	0.000573899	1
g__Polyangium	6	62.5726	1787	0.00336373	0.733333
g__uncultured_f__Polyangiaceae	1	0	0	5.54456e-64	0
g__Sandaracinus	2	30.9437	108	6.38098e-06	0
g__uncultured_f__Sandaracinaceae	1	0	0	4.76316e-52	0
g__VHS-B3-70	5	190.225	27132	1.45684e-06	0.8
g__unclassified_o__Myxococcales	2	1	1	1.10891e-63	0
g__uncultured_o__Myxococcales	2	850.289	10175	1.3056e-05	0
g__NB1-j	9	3303.92	340557	0.0232524	0.277778
g__Oligoflexus	12	903.321	179567	0.102475	0.575758
g__Silvanigrella	13	1899.9	725795	0.110166	0.474359
g__uncultured_f__Oligoflexaceae	10	1448.49	878748	0.0114717	0.422222
g__PB19	5	0	0	8.99691e-07	1
g__RCP2-54	4	326.263	9913	0.000521882	0.333333
g__SAR324_cladeMarine_group_B	3	13.6363	63	6.93048e-05	0.666667
g__Desulfobacca	4	144.509	10281	0.00258803	0.833333
g__Desulfomonile	2	749.413	115005	1.14131e-06	0
g__unclassified_c__Deltaproteobacteria	2	0	0	0.000149806	1
g__1013-28-CG33	1	0	0	3.23275e-06	0
g__Sulfurifustis	8	64.6387	18846	0.00447114	0.678571
g__unclassified_f__Acidiferrobacteraceae	5	929.217	95583	0.000519631	0.1
g__Aeromonas	2	1	1	1.10891e-63	0
g__Rheinheimera	14	749.421	124507	0.000237876	0.0989011
g__Marinobacter	4	896	41218	4.3699e-10	0.333333
g__A21b	1	0	0	2.23263e-09	0
g__Aquaspirillum	1	0	0	2.06551e-72	0
g__Acidovorax	4	389.604	9892	6.70074e-06	0.833333
g__Aquabacterium	9	8868.77	2560228	0.000442544	0.416667
g__Burkholderia-Caballeronia-Paraburkholderia	1	0	0	2.06551e-72	0
g__Caenimonas	1	0	0	5.54456e-64	0
g__Herminiimonas	9	1224.89	309229	0.000322799	0.388889
g__Hydrogenophaga	3	1675.52	342271	1.98123e-05	0
g__Ideonella	25	610.819	46576	0.204033	0.316667
g__Inhella	3	298.5	254226	2.55634e-11	0.666667
g__Lautropia	2	2380	800984	2.42996e-07	0
g__Leptothrix	3	3	3	1.09685e-51	0.333333
g__Limnobacter	2	0	0	0.000126378	1
g__Massilia	6	100.864	19337	0.0178674	0.8
g__Noviherbaspirillum	2	0	0	1.53087e-06	1
g__Pandoraea	2	0	0	2.16124e-51	1
g__Piscinibacter	5	1203.38	35706	0.000179276	0.3
g__Polaromonas	3	0	0	1.52829e-08	1
g__Polynucleobacter	5	683.963	24349	0.000519833	0.2
g__Ralstonia	4	2077.85	134116	0.000288511	0.333333
g__Ramlibacter	1	0	0	5.54456e-64	0
g__Rhizobacter	10	7458.84	5183162	9.43964e-06	0.177778
g__Rhodoferax	2	2	2	1.97612e-60	0
g__Schlegelella	7	152.212	96976	5.31105e-06	0.52381
g__Simplicispira	3	298	20608	4.35632e-10	0.666667
g__Thiomonas	1	0	0	1.20931e-06	0
g__unclassified_f__Burkholderiaceae	1	0	0	2.06551e-72	0
g__Vogesella	5	343.339	1561	0.000427573	0.5
g__Gallionella	3	776.624	84447	1.01733e-07	0
g__unclassified_f__Gallionellaceae	3	345.247	17838	0.000605861	0.666667
g__Thiobacillus	17	2489.84	687049	0.140193	0.522059
g__unclassified_f__Hydrogenophilaceae	2	0	0	1.93093e-06	1
g__uncultured_f__Hydrogenophilaceae	7	589.937	42077	7.52274e-06	0.619048
g__uncultured_f__Leeiaceae	14	2715.37	316792	1.07047e-05	0.21978
g__MM2	3	162.88	2405	1.36135e-06	0.666667
g__Methylophilus	17	2124.58	481414	0.00034326	0.147059
g__Methylotenera	5	1195	572353	8.28172e-09	0.3
g__uncultured_f__Neisseriaceae	10	239.5	11909	0.00854535	0.555556
g__IS-44	3	18.598	5811	0.00301935	0.333333
g__MND1	2	0	0	2.93017e-12	1
g__Nitrosomonas	3	1035.35	2737	0.000139464	0.333333
g__Nitrosospira	2	444.633	12093	0.000375327	0
g__unclassified_f__Nitrosomonadaceae	5	2325.14	1086853	3.42509e-05	0.6
g__Azoarcus	1	0	0	6.72068e-09	0
g__Azospira	4	103.329	40421	0.00725958	0.333333
g__Dechlorobacter	2	1194	62608	2.23289e-11	0
g__Dechloromonas	1	0	0	4.60027e-08	0
g__Dechlorosoma	3	1790	184133	3.02161e-07	0
g__Denitratisoma	2	598	221365	1.52612e-05	0
g__Ferribacterium	10	2222.94	563949	3.87703e-05	0.555556
g__Methyloversatilis	9	4288.62	3422990	0.000457148	0.416667
g__Propionivibrio	2	3	3	1.15818e-09	0
g__Rhodocyclaceae	2	0	0	1.16963e-08	1
g__Sulfuritalea	4	4728	1200816	0.000102055	0.333333
g__Thauera	7	1624.12	163824	0.000877696	0.380952
g__unclassified_f__Rhodocyclaceae	8	445.103	11990	1.32475e-06	0.464286
g__uncultured_f__Rhodocyclaceae	1	0	0	5.54456e-64	0
g__SC-I-84	1	0	0	2.01505e-07	0
g__Sulfuriferula	11	8936.84	427270	4.43409e-06	0.181818
g__TRA3-20	3	0	0	2.75419e-05	1
g__CCD24	1	0	0	5.54456e-64	0
g__Cellvibrio	17	9743.42	4824823	0.10088	0.25
g__unclassified_f__Cellvibrionaceae	13	1399.79	793921	0.0768608	0.269231
g__uncultured_f__Cellvibrionaceae	2	0	0	7.94906e-06	1
g__Haliea	5	1893.57	559058	0.0196663	0.6
g__OM60NOR5_clade	18	6833.35	4191514	0.0127463	0.27451
g__unclassified_f__Halieaceae	4	0	0	3.57309e-05	1
g__C1-B045	10	3882.41	1854249	0.000678104	0.422222
g__BD1-7_clade	4	1034.65	5241	9.77859e-05	0.333333
g__Coxiella	6	4	8	1.1523e-31	0.733333
g__Aquicella	5	8.83333	22	2.9361e-08	0.5
g__uncultured_f__Diplorickettsiaceae	13	29392.2	17094967	2.42521e-05	0.128205
g__Escherichia-Shigella	3	168.932	1942	1.29152e-06	0.333333
g__Klebsiella	3	2701.88	39763	7.56713e-07	0.333333
g__Ga0077536	1	0	0	6.86724e-07	0
g__Acidibacter	18	1577.73	402211	0.130608	0.196078
g__Candidatus_Berkiella	1	0	0	5.54456e-64	0
g__Candidatus_Ovatusbacter	2	959.661	9041	1.9707e-06	0
g__Unknown_Family	2	9	9	2.47758e-51	0
g__Wenzhouxiangella	9	43.95	1345	0.0058878	0.666667
g__uncultured_f__Unknown_Family	5	177.518	18393	0.000433418	0.4
g__Thiovirga	6	233.518	66867	0.000282634	0.466667
g__Immundisolibacter	3	2.72619	14	0.00279141	0.333333
g__JG36-GS-52	6	1362.6	360717	0.00040696	0.866667
g__KI89A_clade	2	598	200249	4.61985e-11	0
g__Legionella	1	0	0	6.92581e-09	0
g__MBMPE27	1	0	0	1.20931e-06	0
g__Methylocaldum	3	298.5	26048	1.24811e-06	0.666667
g__Crenothrix	4	286.401	386989	3.76689e-05	0.666667
g__unclassified_f__Methylomonaceae	1	0	0	2.06551e-72	0
g__Methylonatrum	6	1388.16	119411	0.000524052	0.266667
g__Methylophaga	6	612.141	96256	0.000146463	0.0666667
g__Cm1-21	14	955.591	728542	0.123112	0.285714
g__Hahella	4	3027.77	65132	0.00223824	0
g__HdN1	1	0	0	4.07154e-10	0
g__uncultured_f__Halomonadaceae	5	43.1688	471	6.89271e-05	0.7
g__Oleiphilus	1	0	0	1.36331e-05	0
g__BIyi10	2	0	0	2.16124e-51	1
g__SS1-B-06-26	3	32.7519	376	0.00183533	0.333333
g__PLTA13	27	4087.95	446448	0.00914901	0.182336
g__Acinetobacter	2	1194	162278	1.21331e-06	0
g__Permianibacter	7	13145	10857001	0.000126192	0.238095
g__Psychrobacter	6	7625.33	6296749	1.95898e-06	0.2
g__uncultured_f__Moraxellaceae	7	959.638	225910	0.0054578	0.333333
g__Pseudomonas	3	196.151	1825	1.24234e-05	0.333333
g__R7C24	18	3663.84	1167423	0.131675	0.326797
g__Steroidobacter	11	1394.17	1053054	9.93354e-06	0.181818
g__uncultured_f__Steroidobacteraceae	3	3	9	8.24738e-09	0.666667
g__Woeseia	6	133.892	32278	0.0086321	0.4
g__WN-HWB-116	4	598	224640	0.00122893	0.5
g__Aquimonas	2	0	0	1.92231e-10	1
g__Dokdonella	2	0	0	9.72658e-08	1
g__Rhodanobacter	3	0	0	1.52829e-08	1
g__Tahibacter	6	815.779	223975	0.00525172	0.333333
g__unclassified_f__Rhodanobacteraceae	9	296.358	128663	0.0539949	0.666667
g__uncultured_f__Rhodanobacteraceae	3	0.5	1	9.70119e-46	0.666667
g__Arenimonas	2	0	0	1.53087e-06	1
g__Luteimonas	2	0	0	2.97671e-55	1
g__Stenotrophomonas	7	2780.78	2261736	0.000406079	0.571429
g__Thermomonas	1	0	0	2.06551e-72	0
g__unclassified_f__Xanthomonadaceae	9	1072.52	80682	0.0289967	0.527778
g__uncultured_f__Xanthomonadaceae	2	0	0	9.72658e-08	1
g__unclassified_o__Xanthomonadales	18	3789.16	2466669	0.15459	0.228758
g__uncultured_o__Xanthomonadales	2	0	0	1.08993e-05	1
g__eub62A3	3	166.613	51109	0.00275468	0
g__unclassified_c__Gammaproteobacteria	28	942.369	57717	0.234469	0.354497
g__uncultured_c__Gammaproteobacteria	11	1983.87	279938	0.00127167	0.2
g__unclassified_p__Proteobacteria	17	1260.08	214045	0.139989	0.316176
g__Rokubacteriales	3	2366.32	62180	4.56311e-09	0.333333
g__RBG-16-49-21	7	59.4478	1005	0.000195487	0.619048
g__Turneriella	7	11	15	1.18951e-31	0.52381
g__uncultured_f__Leptospiraceae	14	1687.19	470929	0.0943692	0.494505
g__MVP-15	5	5213.29	1442423	0.000338154	0.1
g__Candidatus_Udaeobacter	3	0	0	1.52829e-08	1
g__Chthoniobacter	2	2	2	1.97612e-60	0
g__Terrimicrobium	11	1298.79	145254	0.0287142	0.4
g__Alterococcus	5	1274.45	74905	0.000434391	0.3
g__Diplosphaera	7	201.041	54797	0.00377629	0.571429
g__Lacunisphaera	3	8	8	2.90238e-51	0.333333
g__Opitutus	18	3172.14	615029	0.00302001	0.117647
g__unclassified_f__Opitutaceae	1	0	0	2.06551e-72	0
g__Pelagicoccus	9	1948.89	551504	3.84824e-05	0.555556
g__Pedosphaeraceae	1	0	0	2.06551e-72	0
g__DEV007	1	0	0	1.70525e-53	0
g__Haloferula	20	3300.84	366161	0.00763805	0.168421
g__Luteolibacter	4	2380	103035	7.11409e-09	0.333333
g__Roseibacillus	1	0	0	3.1108e-08	0
g__Rubritalea	20	3785.03	2286241	0.181789	0.357895
g__Rubritaleaceae	1	0	0	1.68146e-05	0
g__Prosthecobacter	6	4309.44	623467	0.0042356	0.4
g__Roseimicrobium	11	1318.55	337828	0.000381103	0.654545
g__WPS-2	2	0	0	6.75372e-07	1
g__WS2	18	697.254	116400	0.126865	0.183007
g__Zixibacteria	2	0	0	1.00349e-07	1
g__unclassified_d__Bacteria	7	874.303	56942	0.000176804	0.47619

[truncated: 1 more sheets: MLXnode]
